# Supplementary material for: Determining the interaction status and evolutionary fate of duplicated homomeric proteins
Source: PLoS Comput Biol. 2020 Aug 27;16(8):e1008145. doi: 10.1371/journal.pcbi.1008145 (PMC7480870; doi:10.1371/journal.pcbi.1008145)
Supplement: S1 Data — (XLSX) [file pcbi.1008145.s002.xlsx]

## Sheet: Legend
Saccharomyces cerevisiae
The molecular interaction dataset used in this study
Sheet 'PDB complexes': A list of the 166 complexes collected from Protein Data Bank, the respective Protein Data bank Identifiers, recommended names of the complexes, and composition proteins (locus identifiers of the subunit proteins are provided).
Sheet 'CS complexes': A list of the 142 macromolecular complexes with known composition and subunit stoichiometries, their Complex Portal identifiers, recommended names and composition proteins (locus identifiers of the subunit proteins are provided) and their stoichiometries.
Sheet 'C complexes': A list of the 126 macromolecular complexes with known compositions, their Complex Portal identifiers, recommended names and composition proteins.
Sheet 'PPI data': The PPI data involving yeast paralogous proteins. Note that the binary protein-protein interactions was collected from seven different databases, and 123644 interactions involving paralogous pairs were extracted (Raw PPI data involving paralogs). This data was subsequently filtered in three-steps. First, 90 transposon element proteins encoded by genes of viral origin were remove…
Release numbers and download dates of the molecular interaction databases used in this study
Complex Portal (downloaded on 2018-12-23)
PDB complexes (downloaded on 2018-12-23)
BioGRID Release 3.5.178
DIP Release 20170205
HiNT Release 2018-03-07
IntAct Release 2018-10-04
iRefIndex downloaded on 2018-10-07
Mentha Release 2018-10-08
STRING v10.5

## Sheet: PDB complexes
PDB ID	Complex name	Composition Proteins (Gene identifiers)	Composition Proteins (UniProt identifiers)
1USU	HSP82-Aha1 complex	YDR214W,YPL240C	Q12449,P02829
1W1W	Smc1-kleisin complex	YDL003W,YFL008W	Q12158,P32908
2BCG	Ypt1:GDI complex	YER136W,YFL038C	P39958,P01123
2DZN	Nas6p-rpt3 complex	YGR232W,YDR394W	P50086,P33298
2VSO	Eif4A-Eif4G translation initiation complex	YKR059W,YGR162W	P10081,P39935
3MV2	alpha/epsilon COP complex	YIL076W,YDL145C	P40509,P53622
3V7D	Skp1-Cdc4-Sic1 peptide complex	YFL009W,YLR079W,YDR328C	P07834,P38634,P52286
4ETP	Kar3-Vik1 complex	YPR141C,YPL253C	P17119,Q12045
4WNN	H2A-H2B histone complex	YDR225W,YDR224C	P04911,P02293
5AIE	CCR4-NOT core complex	YER068W,YBR082C	P34909,P15731
5FVK	Vps4-Vfa1 complex	YER128W,YPR173C	P40080,P52917
5OWU	Kap95/Nup1 importin subcomplex	YLR347C,YOR098C	Q06142,P20676
3M1I	CRM1-RanBP1-RanGTP nuclear export cargo complex	YLR293C,YDR002W,YGR218W	P32835,P41920,P30822
3PBP	Nup82-Nup159-Nup116 nucleoporin complex	YMR047C,YJL061W,YIL115C	Q02630,P40368,P40477
4FFB	Stu2:alpha/beta-tubulin Complex Structure	YLR045C,YML085C,YFL037W	P46675,P09733,P02557
3MHV	Vps4-Vta1 complex	YLR181C,YPR173C	Q06263,P52917
4WJW	Chs5-Chs6 Exomer Cargo Adaptor Complex	YLR330W,YJL099W	Q12114,P40955
5JGE	Atg19-Ape1 complex	YKL103C,YOL082W	P14904,P35193
5BK4	Mcm2-7 double hexamer complex	YLR274W,YBR202W,YGL201C,YEL032W,YBL023C,YPR019W	P29496,P38132,P53091,P24279,P29469,P30665
5U8T	Eukaryotic CMG Helicase (Cdc45, Mcm2-7, GINS)	YDR489W,YDR013W,YLR274W,YBR202W,YLR103C,YJL072C,YGL201C,YEL032W,YBL023C,YOL146W,YPR019W	Q03406,Q12488,P29496,P38132,Q08032,P40359,P53091,P24279,P29469,Q12146,P30665
5ZR1	Origin Recognition Complex	YHR118C,YPR162C,YLL004W,YML065W,YBR060C,YNL261W	P38826,P54791,P54790,P54784,P32833,P50874
6HV9	CMG-Pol epsilon-DNA	YDR489W,YDR013W,YNL262W,YLR274W,YPR175W,YBR202W,YLR103C,YJL072C,YGL201C,YEL032W,YBL023C,YOL146W,YPR019W	Q03406,Q12488,P21951,P29496,P24482,P38132,Q08032,P40359,P53091,P24279,P29469,Q12146,P30665
6GQB	80S ribosome variant 1	YDL075W,YNL178W,YBL087C,YDL082W,YPL131W,YGL123W,YLR185W,YHR010W,YDR025W,YJR145C,YOL040C,YPL081W,YGL030W,YGL031C,YKR057W,YLR441C,YGR085C,YFR032C-A,YER131W,YPR043W,YIL133C,YLR388W,YHL015W,YPL220W,YKL006W,YLR075W,YKL156W,YDR447C,YOR167C,YGR118W,YJL191W,YGL076C,YMR116C,YGR214W,YLR340W,YKL180W,YPL090C,YML073C,YOL120C,YLR061W,YOR133W,YOR293W,YMR143W,YEL054C,YDL191W,YDR064W,YGL103W,YER074W,YLR344W,YHL03…	P0C2H8,P05750,P0CX41,Q12690,P26321,P25443,P49166,P0C2H6,P0CX47,P0CX35,Q01855,O13516,P14120,P04449,P0C0V8,P33442,Q3E757,P05747,P39939,P0CX25,P26784,P41057,P38701,P0CX43,P36105,P41805,P35997,P14127,Q3E7X9,P0CX29,P39516,P05737,P38011,P32905,P05317,P05740,P0CX37,Q02326,P0CX49,P05749,P32324,Q08745,P0CX51,P0CX53,P0CX84,P05756,P02406,P0CX31,P05743,P17076,P38061,P14126,P0CX87,P0CX33,P05748,P05745,P49167,…
6EM3	Nucleolar pre-60S ribosome state A	YHR052W,YOL077C,YDL082W,YLR185W,YLR029C,YPL249C-A,YER002W,YIL133C,YLR344W,YKL006W,YKL172W,YMR290C,YDR087C,YMR049C,YML073C,YOL120C,YKL180W,YDL191W,YHL033C,YBL092W,YAL025C,YBR031W,YGR103W,YHR088W,YNL002C,YGL111W,YPL143W,YGL076C,YNL110C,YMR242C	P38779,Q08235,Q12690,P49166,P05748,O14455,P40007,P26784,P05743,P36105,P36049,Q03532,P35178,Q04660,Q02326,P0CX49,P05740,P0CX84,P17076,P38061,P10962,P10664,P53261,P38805,P40693,P53136,P05744,P05737,P53927,P0CX23
5Z3G	Early Pre-60S ribosomal subunit (nucleolar)	YHR052W,YOL077C,YDL082W,YLR185W,YLR029C,YIL133C,YLR344W,YKL006W,YKL172W,YMR290C,YDR087C,YAL025C,YML073C,YGL111W,YKL180W,YDL191W,YHL033C,YBL092W,YOR063W,YMR194W,YBR031W,YGR103W,YGL147C,YHR088W,YPR016C,YNL002C,YOL120C,YPL143W,YNL110C,YGL076C,YMR242C	P38779,Q08235,Q12690,P49166,P05748,P26784,P05743,P36105,P36049,Q03532,P35178,P10962,Q02326,P53136,P05740,P0CX84,P17076,P38061,P14126,P05745,P10664,P53261,P05738,P38805,Q12522,P40693,P0CX49,P05744,P53927,P05737,P0CX23
6EM4	Nucleolar pre-60S ribosome state B	YHR052W,YOL077C,YDL082W,YLR185W,YBL087C,YLR029C,YPL249C-A,YER002W,YIL133C,YLR344W,YKL006W,YKL172W,YMR290C,YDR087C,YMR049C,YML073C,YOL120C,YKL180W,YDL191W,YHL033C,YBL092W,YOR063W,YAL025C,YBR031W,YGR103W,YHR088W,YPR016C,YNL002C,YGL111W,YPL143W,YGL076C,YNL110C,YMR242C,YLR009W	P38779,Q08235,Q12690,P49166,P0CX41,P05748,O14455,P40007,P26784,P05743,P36105,P36049,Q03532,P35178,Q04660,Q02326,P0CX49,P05740,P0CX84,P17076,P38061,P14126,P10962,P10664,P53261,P38805,Q12522,P40693,P53136,P05744,P05737,P53927,P0CX23,Q07915
6EM1	Nucleolar pre-60S ribosome state C	YHR052W,YOL077C,YDL082W,YKL009W,YER006W,YLR185W,YBL087C,YLR029C,YPL093W,YPL249C-A,YER002W,YIL133C,YLR344W,YKL006W,YKL172W,YMR290C,YBL028C,YDR087C,YAL025C,YML073C,YOL120C,YKL180W,YDL191W,YHL033C,YBL092W,YOR063W,YER126C,YMR049C,YBR031W,YGL147C,YHR088W,YPR016C,YNL002C,YGL111W,YPL143W,YGL076C,YNL110C,YMR242C,YLR009W	P38779,Q08235,Q12690,P33201,P40010,P49166,P0CX41,P05748,Q02892,O14455,P40007,P26784,P05743,P36105,P36049,Q03532,P38202,P35178,P10962,Q02326,P0CX49,P05740,P0CX84,P17076,P38061,P14126,P40078,Q04660,P10664,P05738,P38805,Q12522,P40693,P53136,P05744,P05737,P53927,P0CX23,Q07915
6EM5	Nucleolar pre-60S ribosome state D	YHR052W,YOL077C,YDL082W,YCL054W,YKL009W,YPR016C,YER006W,YLR185W,YBL087C,YLR029C,YNL002C,YPL211W,YDL075W,YPL093W,YLR325C,YPL249C-A,YER002W,YIL133C,YLR344W,YKL006W,YKL172W,YMR290C,YNL061W,YBL028C,YDR087C,YAL025C,YML073C,YOL120C,YLR061W,YKL180W,YHR010W,YGL030W,YDL191W,YLR002C,YOR272W,YHL033C,YBL092W,YOR063W,YER126C,YER056C-A,YMR049C,YBR031W,YGR103W,YLR009W,YGL147C,YHR088W,YOL127W,YBR084C-A,YGL111W,Y…	P38779,Q08235,Q12690,P25582,P33201,Q12522,P40010,P49166,P0CX41,P05748,P40693,Q08962,P0C2H8,Q02892,P49167,O14455,P40007,P26784,P05743,P36105,P36049,Q03532,P40991,P38202,P35178,P10962,Q02326,P0CX49,P05749,P05740,P0C2H6,P14120,P0CX84,Q07896,Q12024,P17076,P38061,P14126,P40078,P87262,Q04660,P10664,P53261,Q07915,P05738,P38805,P04456,P0CX82,P53136,P05744,P05737,P53927,P0CX23,Q02753
6ELZ	Nucleolar pre-60S ribosome state E	YHR052W,YOL077C,YDL082W,YCL054W,YKL009W,YPR016C,YER006W,YLR185W,YBL087C,YLR029C,YNL002C,YPL211W,YDL075W,YPL093W,YLR325C,YER002W,YIL133C,YLR344W,YKL006W,YKL172W,YMR290C,YBL028C,YMR049C,YML073C,YOL120C,YLR061W,YKL180W,YHR010W,YGL030W,YDL191W,YGL103W,YLR002C,YNL061W,YHL033C,YBL092W,YOR063W,YMR194W,YER056C-A,YBR031W,YLR009W,YGL147C,YOL127W,YBR084C-A,YPL143W,YGL076C,YNL110C,YMR242C,YBR191W	P38779,Q08235,Q12690,P25582,P33201,Q12522,P40010,P49166,P0CX41,P05748,P40693,Q08962,P0C2H8,Q02892,P49167,P40007,P26784,P05743,P36105,P36049,Q03532,P38202,Q04660,Q02326,P0CX49,P05749,P05740,P0C2H6,P14120,P0CX84,P02406,Q07896,P40991,P17076,P38061,P14126,P05745,P87262,P10664,Q07915,P05738,P04456,P0CX82,P05744,P05737,P53927,P0CX23,Q02753
5WLC	Small subunit Processome	YPL217C,YER127W,YMR093W,YCR031C,YDR025W,YGR128C,YCL031C,YPL081W,YDR398W,YDL014W,YDR449C,YKR060W,YJR002W,YHR148W,YCR057C,YOR167C,YER082C,YGR145W,YDL153C,YJR145C,YEL026W,YLR197W,YNL075W,YLR051C,YPL090C,YLR129W,YOR145C,YMR229C,YBR247C,YMR143W,YLL011W,YLR409C,YDR064W,YGR090W,YIL019W,YJL069C,YER074W,YPR137W,YOR310C,YLR186W,YNL132W,YBL072C,YJL190C,YPR144C,YHR196W,YOL010W,YML093W,YDR339C,YDR324C,YLR222C…	Q08965,P40079,Q04305,P06367,P0CX47,P53276,P25368,O13516,Q04177,P15646,Q02354,P36144,P47083,P32899,P25635,Q3E7X9,P40055,P48234,Q12136,P0CX35,P39990,Q12460,P53941,Q12035,P0CX37,Q12220,Q99216,Q05022,P38333,P0CX51,P33750,Q06078,P05756,P53254,P40546,P40362,P0CX31,Q06506,Q12499,Q06287,P53914,P0CX39,P0C0W1,Q06512,P38882,Q08096,Q04500,Q05498,Q06679,Q05946,Q02931,Q08492,Q99207,P26786,P42945,P0CX55
5GM6	Spliceosome activated B complex	YGL174W,YMR213W,YPR094W,YMR288W,YDR416W,YFL017W-A,YKL173W,YLL036C,YER172C,YGR278W,YLR323C,YHR165C,YLR117C,YMR240C,YOR159C,YML049C,YNR011C,YBR065C,YGR074W,YLR016C,YER029C,YCR063W,YLR275W,YIR005W,YPL064C,YDL209C,YDR482C,YPR182W,YGR129W,YDR364C,YDR163W,YOR319W,YPL151C,YNL138W-A,YAL032C,YDL043C,YLR147C,YPR101W	P46947,Q03654,Q06835,P49955,Q04048,P40204,P36048,P32523,P32639,P53333,P53769,P33334,Q12309,Q02554,Q12330,Q04693,P20095,P38241,Q02260,Q07930,P40018,P25337,Q06217,P40565,Q02770,Q12046,Q03375,P54999,P53277,P40968,Q03772,Q99181,Q12417,P0C074,P28004,Q07350,P43321,Q06091
5Y88	Intron Lariat Spliceosome complex	YMR213W,YLR424W,YDR416W,YFL017W-A,YKL173W,YLL036C,YHR165C,YLR117C,YOR159C,YBR065C,YGR074W,YIR009W,YER029C,YCR063W,YLR275W,YGL128C,YDL209C,YPR182W,YGR129W,YDR364C,YDR163W,YGL120C,YPL151C,YPL213W,YKR022C,YAL032C,YLR147C,YPR101W,YKL095W	Q03654,Q06411,Q04048,P40204,P36048,P32523,P33334,Q12309,Q12330,P38241,Q02260,P40567,P40018,P25337,Q06217,P52868,Q12046,P54999,P53277,P40968,Q03772,P53131,Q12417,Q08963,P36118,P28004,P43321,Q06091,P28320
5WSG	Spliceosome activated C* complex	YMR213W,YDR416W,YFL017W-A,YKL173W,YLL036C,YGR278W,YHR165C,YLR117C,YOR159C,YBR065C,YGR074W,YDR163W,YER029C,YCR063W,YKR086W,YLR275W,YDL209C,YDR482C,YPR182W,YGR129W,YDR364C,YIR009W,YPL151C,YPL213W,YAL032C,YLR147C,YPR101W,YGR006W	Q03654,Q04048,P40204,P36048,P32523,P53333,P33334,Q12309,Q12330,P38241,Q02260,Q03772,P40018,P25337,P15938,Q06217,Q12046,Q03375,P54999,P53277,P40968,P40567,Q12417,Q08963,P28004,P43321,Q06091,P33411
6BK8	Post-catalytic Spliceosome P complex	YMR213W,YPL213W,YDR416W,YFL017W-A,YKL173W,YLL036C,YGR278W,YER013W,YHR165C,YDR364C,YOR159C,YBR065C,YGR074W,YIR009W,YER029C,YCR063W,YLR275W,YDL209C,YDR482C,YPR182W,YGR129W,YLR117C,YDR163W,YPL151C,YDR088C,YAL032C,YLR147C,YPR101W,YGR006W	Q03654,Q08963,Q04048,P40204,P36048,P32523,P53333,P24384,P33334,P40968,Q12330,P38241,Q02260,P40567,P40018,P25337,Q06217,Q12046,Q03375,P54999,P53277,Q12309,Q03772,Q12417,Q02775,P28004,P43321,Q06091,P33411
2CG9	Hsp82-Sba1 closed chaperone complex	YPL240C,YKL117W	P02829,P28707
2Y9Y	ISW1/IOC3 complex	YBR245C,YFR013W	P38144,P43596
4LQP	CBK1-MOB2 kinase complex	YFL034C-B,YNL161W	P43563,P53894
5NCN	DBF2-MOB1 kinase complex	YGR092W,YIL106W	P22204,P40484
3PIN	Mxr1-Trx2 complex	YER042W,YGR209C	P40029,P22803
4DSS	Ahp1-Trx2 complex	YGR209C,YLR109W	P22803,P38013
1HR6	Processing peptidase complex	YHR024C,YLR163C	P11914,P10507
4E4W	MLH1-PMS1 heterodimer	YNL082W,YMR167W	P14242,P38920
1JK0	Ribonucleoside-diphosphate reductase (RNR) complex	YJL026W,YGR180C	P09938,P49723
6HTB	26S Proteasome complex	YDR363W-A,YGL048C,YOR117W,YOR259C,YDR394W,YDL007W,YKL145W,YHR200W,YIL075C,YHR027C,YPR108W,YFR052W,YER021W,YDR427W,YLR421C,YOR261C,YDL147W,YDL097C,YFR004W,YMR314W,YML092C,YPR103W,YOL038W,YER012W,YBL041W,YJL001W,YFR050C,YGR253C,YGR135W,YER094C,YOR157C,YGL011C,YOR362C	O94742,Q01939,P33297,P53549,P33298,P40327,P33299,P38886,P32565,P38764,Q06103,P32496,P40016,Q04062,O13563,Q08723,Q12250,Q12377,P43588,P40302,P23639,P30656,P40303,P22141,P23724,P38624,P30657,P32379,P23638,P25451,P25043,P21243,P21242
1A3W,1A3X	Homo complex 1	YAL038W	P00549
1JD1	Homo complex 2	YER057C	P40037
3SBC	Homo complex 3	YML028W	P34760
1A4E	Homo complex 4	YDR256C	P15202
1Q14,1Q17	Homo complex 5	YPL015C	P53686
1AUA	Homo complex 7	YMR079W	P24280
2I5K	Homo complex 8	YKL035W	P32861
5DVB,5EPT	Homo complex 9	YDR453C	Q04120
1SZP	Homo complex 10	YER095W	P25454
1C3G	Homo complex 13	YNL007C	P25294
1N8P	Homo complex 14	YAL012W	P31373
1QSM,1QSO	Homo complex 15	YPR193C	Q06592
3QUW	Homo complex 16	YIL051C	P40185
3TO6	Homo complex 17	YBR009C	P02309
3TO6	Homo complex 18	YNL030W	P02309
3TO6	Homo complex 19	YOR244W	Q08649
1DVR	Homo complex 20	YDR226W	P07170
3FEM,3O05,3O06,3O07	Homo complex 21	YMR096W	Q03148
4OE4,4OE6	Homo complex 23	YHR037W	P07275
5AEX	Homo complex 24	YNL142W	P41948
1HNO,1HNU,1K39,1PJH,4ZDB,4ZDC,4ZDD,4ZDE,4ZDF	Homo complex 25	YLR284C	Q05871
5KNE	Homo complex 26	YLL026W	P31539
1EOV	Homo complex 27	YLL018C	P04802
1F89	Homo complex 28	YLR351C	P49954
1F9W	Homo complex 29	YPR141C	P17119
4R8F,5JGF,5JH9	Homo complex 30	YKL103C	P14904
1G16,1G17	Homo complex 33	YFL005W	P07560
2GJD	Homo complex 34	YDL064W	P50623
2P63	Homo complex 35	YFL009W	P07834
3AFO	Homo complex 36	YPL188W	Q06892
3KZV	Homo complex 37	YIR035C	P40579
3PYM	Homo complex 38	YGR192C	P00359
1M4Z	Homo complex 39	YML065W	P54784
4A5K,4A6H,4A6K	Homo complex 40	YIL105C	P40485
1HFB,1OAB,1OF6,1OF8,1OFA,1OFB,1OFO,1OFP,1OFQ,1OFR,1OG0	Homo complex 41	YBR249C	P32449
4W6Z,5ENV	Homo complex 42	YOL086C	P00330
1BQ3,1BQ4,1QHF,3PGM,4PGM,5PGM	Homo complex 44	YKL152C	P00950
1AFW,1PXT	Homo complex 45	YIL160C	P27796
3NAZ,3NB0,3NCH,3O3C,3RSZ,3RT1,4KQ2,4KQM	Homo complex 46	YLR258W	P27472
1PIW,1PS0,1Q1N	Homo complex 47	YMR318C	Q04894
5XYJ,5XZ5	Homo complex 48	YPL028W	P41338
1S4N,1S4O,1S4P	Homo complex 49	YDR483W	P27809
1SMQ	Homo complex 50	YJL026W	P09938
1SMS	Homo complex 51	YGR180C	P49723
1AY0,1GPU,1NGS,1TKA,1TKB,1TKC,1TRK	Homo complex 52	YPR074C	P23254
1JEH,1V59	Homo complex 53	YFL018C	P09624
1VDE	Homo complex 54	YDL185W	P17255
1X9X	Homo complex 55	YLR362W	P23561
1XAO	Homo complex 56	YNL064C	P25491
1YAA	Homo complex 57	YLR027C	P23542
1YEA,1YEB	Homo complex 58	YEL039C	P00045
1YGA	Homo complex 59	YNR071C	P53757
1Z45	Homo complex 60	YBR019C	P04397
1ZUY	Homo complex 61	YMR109W	Q04439
2FA2	Homo complex 62	YBL016W	P16892
2FH9	Homo complex 63	YDR477W	P06782
2GW1	Homo complex 64	YNL121C	P07213
2HJH	Homo complex 65	YDL042C	P06700
2HJN	Homo complex 66	YIL106W	P40484
2HQM	Homo complex 67	YPL091W	P41921
2IW3,2IWH,2IX3	Homo complex 68	YLR249W	P16521
2OE0,2OE1,2OE3	Homo complex 69	YCR083W	P25372
2P4Q	Homo complex 70	YHR183W	P38720
2QFV,2QFW,2QFX,2QFY	Homo complex 71	YDL066W	P21954
2QXL	Homo complex 72	YPL106C	P32589
2RKO	Homo complex 73	YPR173C	P52917
1PVD,1PYD,2VK1,2VK8,2W93	Homo complex 74	YLR044C	P06169
2JKY,2JKZ,2XBU	Homo complex 75	YDR399W	Q04178
3CQ0	Homo complex 77	YGR043C	P53228
3H4L	Homo complex 78	YNL082W	P14242
3ICF	Homo complex 79	YGR123C	P53043
3D8X,3ITJ	Homo complex 80	YDR353W	P29509
3KKL,3MII	Homo complex 81	YOR391C	Q08914
3PLT	Homo complex 82	YPL004C	Q12230
3RM5	Homo complex 83	YOL055C	Q08224
3T7K	Homo complex 84	YDR225W	P04911
2CVS,2CVT,2CVU,2CVV,2CVW,2CVX,2EUD,2ZLF,2ZLG,3K8T,3RSR,3S87,3S8A,3S8B,3S8C,3TB9,3TBA	Homo complex 85	YER070W	P21524
3TDI	Homo complex 86	YLR306W	P52491
3V5R	Homo complex 87	YDR009W	P13045
2FVU,3ZCO	Homo complex 88	YLR442C	P06701
3ZF8	Homo complex 89	YPL050C	P39107
4BB7	Homo complex 90	YLR357W	Q06488
1A4H,1AH6,1AH8,1AM1,1AMW,1BGQ,2CGE,2CGF,2WEP,2WEQ,2WER,2XD6,2XX2,2XX4,2XX5,2YGA,4AS9,4ASA,4ASF,4ASG,4CE1,4CE2,4CE3	Homo complex 91	YPL240C	P02829
3UGQ,3UGT,3UH0,4EO4	Homo complex 92	YKL194C	P07236
4FGW	Homo complex 93	YDL022W	Q00055
4G1P	Homo complex 94	YFR044C	P43616
4H65,4H67,4H6D	Homo complex 95	YFL058W	P43534
4H5U,4HG3,4HG5,4HGD	Homo complex 96	YJL126W	P47016
4IJC,4IJR	Homo complex 97	YBR149W	P38115
4JCH	Homo complex 98	YPL145C	P35844
4JE5	Homo complex 99	YGL202W	P53090
4K25	Homo complex 100	YDL104C	P43122
4LFI	Homo complex 101	YIL035C	P15790
4FMM,4J7P,4M8Z	Homo complex 102	YNL231C	P53860
4MYC,4MYH	Homo complex 103	YMR301C	P40416
1G6G	Homo complex 104	YPL153C	P22216
4PVC	Homo complex 105	YOL151W	Q12068
1QVW,1QVZ,4QYX	Homo complex 106	YDR533C	Q04432
4URP	Homo complex 107	YCL026C-A	P37261
4W7S	Homo complex 108	YDR243C	P23394
2PRY,2PRZ,2PS1,4WML,4WN3	Homo complex 109	YML106W	P13298
5BV3	Homo complex 110	YLR270W	Q06151
1OD2,1OD4,1UYR,1UYS,1UYT,1UYV,1W2X,3H0J,3H0Q,3H0S,3K8X,3PGQ,3TV5,3TVU,3TVW,3TZ3,4WYO,4WZ8,5CSA,5CSK,5CSL,5CTB,5CTC,5CTE	Homo complex 111	YNR016C	Q00955
5HCI	Homo complex 112	YJR072C	P47122
5J8J	Homo complex 114	YNL021W	P53973
5JHE	Homo complex 115	YJR032W	P47103
5LKB,5LKD	Homo complex 116	YKR076W	P36156
5LYN	Homo complex 117	YAL005C	P10591
5ON7	Homo complex 119	YLR206W	Q05785
5ONF	Homo complex 120	YDL161W	Q12518
5SUQ	Homo complex 121	YDL084W	Q07478
1CHH,1CHI,1CIE,1CIF,1CIH,1CRJ,1CSU,1RAP,1YCC,4Q5P,4QAO,5KKE,5LYC	Homo complex 122	YJR048W	P00044
1G2P,1G2Q	Homo complex 125	YML022W	P49435
5W0T	Homo complex 126	YGR028W	P28737
4G6G,4G6H,4G73,4G74,4G9K,4GAP,4GAV	Homo complex 127	YML120C	P32340
5YOX	Homo complex 128	YGL101W	P53144
5WKC,1JSC,1N0H,1T9A,1T9B,1T9C,1T9D,5FEM,5IMS	Homo complex 129	YMR108W	P07342
6BYM	Homo complex 130	YHR080C	P38800
6C2H,6C2Q,6C2Z,6C4P	Homo complex 131	YGR155W	P32582
1EBG,1EBH,1ELS,1L8P,1NEL,1ONE,1P43,1P48,2AL1,2AL2,2ONE,2XGZ,2XH0,2XH2,2XH4,2XH7,3ENL,4ENL,5ENL,6ENL,7ENL	Homo complex 132	YGR254W	P00924
117E,1E6A,1E9G,1HUJ,1HUK,1M38,1PYP,1WGI,1WGJ,1YPP,2IHP,2IK0,2IK1,2IK2,2IK4,2IK6,2IK7,2IK9,8PRK	Homo complex 133	YBR011C	P00817
5ZI2, 5ZI3	Homo complex 134	YDL078C	P32419
4OBW	Homo complex 135	YML110C	P49017

## Sheet: CS complexes
Complex Portal ID	Complex Portal recommended name	Composition Proteins (Gene identifiers, copy numbers)	Composition Proteins (UniProt identifiers, copy numbers)
CPX-1185	DCS1-DCS2 regulator of decapping scavenger complex	YLR270W(1),YOR173W(1)	Q06151(1),Q12123(1)
CPX-607	Arp2/3 complex	YBR234C(1),YKL013C(1),YDL029W(1),YLR370C(1),YNR035C(1),YJR065C(1),YIL062C(1)	P38328(1),P33204(1),P32381(1),Q05933(1),P53731(1),P47117(1),P40518(1)
CPX-769	Protein kinase CK2 variant 2	YGL019W(1),YOR039W(1),YIL035C(2)	P43639(1),P38930(1),P15790(2)
CPX-770	Protein kinase CK2 variant 3	YOR039W(1),YGL019W(1),YOR061W(2)	P38930(1),P43639(1),P19454(2)
CPX-863	INO80 chromatin remodeling complex	YFL013C(1),YGL150C(1),YNL059C(1),YJL081C(1),YDR190C(6),YPL129W(1),YOR189W(1),YEL044W(1),YLR052W(1),YDL002C(1),YPL235W(6),YFL039C(1),YNL215W(1),YOR141C(1),YER092W(1)	P43579(1),P53115(1),P53946(1),P80428(1),Q03940(6),P35189(1),Q08561(1),P32617(1),Q12345(1),Q03435(1),Q12464(6),P60010(1),P40154(1),Q12386(1),P40060(1)
CPX-545	DNA replication factor C complex	YJR068W(1),YOL094C(1),YOR217W(1),YNL290W(1),YBR087W(1)	P40348(1),P40339(1),P38630(1),P38629(1),P38251(1)
CPX-554	6-phosphofructokinase complex	YGR240C(4),YMR205C(4)	P16861(4),P16862(4)
CPX-588	Calcineurin complex variant 1	YKL190W(1),YLR433C(1)	P25296(1),P23287(1)
CPX-590	Calcineurin complex variant 2	YKL190W(1),YML057W(1)	P25296(1),P14747(1)
CPX-558	Mitochondrial isocitrate dehydrogenase complex (NAD+)	YOR136W(4),YNL037C(4)	P28241(4),P28834(4)
CPX-581	Protein kinase CK2 variant 1	YOR061W(1),YGL019W(1),YOR039W(1),YIL035C(1)	P19454(1),P43639(1),P38930(1),P15790(1)
CPX-636	ISW1b chromatin remodeling complex	YBR245C(1),YLR095C(1),YMR044W(1)	P38144(1),Q12072(1),Q04213(1)
CPX-637	ISW1a chromatin remodeling complex	YFR013W(1),YBR245C(1)	P43596(1),P38144(1)
CPX-777	SAS acetyltransferase complex	YDR181C(1),YOR213C(1),YMR127C(1)	Q04003(1),Q99314(1),P40963(1)
CPX-1038	Pip2-Oaf1 transcription factor complex	YOR363C(1),YAL051W(1)	P52960(1),P39720(1)
CPX-1037	DNA mismatch repair MutSalpha complex	YOL090W(1),YDR097C(1)	P25847(1),Q03834(1)
CPX-1102	Ribonucleoside-diphosphate reductase variant 1	YER070W(2),YJL026W(1),YGR180C(1)	P21524(2),P09938(1),P49723(1)
CPX-1103	Ribonucleoside-diphosphate reductase variant 2	YIL066C(1),YJL026W(1),YER070W(1),YGR180C(1)	P21672(1),P09938(1),P21524(1),P49723(1)
CPX-1036	DNA mismatch repair MutSbeta complex	YCR092C(1),YOL090W(1)	P25336(1),P25847(1)
CPX-1689	PCL6-PHO85 kinase complex	YPL031C(1),YER059W(1)	P17157(1),P40038(1)
CPX-1630	Mitochondrial processing peptidase complex	YHR024C(1),YLR163C(1)	P11914(1),P10507(1)
CPX-1690	PCL7-PHO85 kinase complex	YIL050W(1),YPL031C(1)	P40186(1),P17157(1)
CPX-1692	PCL10-PHO85 kinase complex	YPL031C(1),YGL134W(1)	P17157(1),P53124(1)
CPX-1693	CLG1-PHO85 kinase complex	YPL031C(1),YGL215W(1)	P17157(1),P35190(1)
CPX-1694	PCL2-PHO85 kinase complex	YDL127W(1),YPL031C(1)	P25693(1),P17157(1)
CPX-1695	PCL1-PHO85 kinase complex	YNL289W(1),YPL031C(1)	P24867(1),P17157(1)
CPX-1696	PCL5-PHO85 kinase complex	YHR071W(1),YPL031C(1)	P38794(1),P17157(1)
CPX-1697	PCL9-PHO85 kinase complex	YPL031C(1),YDL179W(1)	P17157(1),Q12477(1)
CPX-1659	General transcription factor complex TFIIH	YPL122C(1),YDR079C-A(1),YPR056W(1),YLR005W(1),YER171W(1),YDR311W(1),YDR460W(1),YOR352W(1),YIL143C(1),YDL108W(1),YPR025C(1)	Q02939(1),Q3E7C1(1),Q12004(1),Q04673(1),P06839(1),P32776(1),Q03290(1),Q08816(1),Q00578(1),P06242(1),P37366(1)
CPX-1672	alpha-1,6-mannosyltransferase complex	YML115C(1),YPL050C(1)	P23642(1),P39107(1)
CPX-1706	acyl-CoA ceramide synthase complex	YKL008C(1),YMR298W(2),YHL003C(1)	P28496(1),Q03579(2),P38703(1)
CPX-1743	Ribosome-associated complex	YHR064C(1),YGR285C(1)	P38788(1),P32527(1)
CPX-1882	HAP1 transcriptional repressor complex - variant 1	YNL064C(1),YCL037C(5),YLR256W(2),YAL005C(3)	P25491(1),P25567(5),P0CE41(2),P10591(3)
CPX-1859	Serine/threonine-protein phosphatase PP2A variant 3	YDL188C(1),YAL016W(1),YGL190C(1)	P23595(1),P31383(1),Q00362(1)
CPX-1811	Sir2-3-4 silent chromatin complex	YLR442C(1),YDL042C(1),YDR227W(1)	P06701(1),P06700(1),P11978(1)
CPX-1856	Serine/threonine-protein phosphatase PP2A variant 1	YAL016W(1),YGL190C(1),YDL134C(1)	P31383(1),Q00362(1),P23594(1)
CPX-1857	Serine/threonine-protein phosphatase PP2A variant 2	YOR014W(1),YDL134C(1),YAL016W(1)	P38903(1),P23594(1),P31383(1)
CPX-1858	Serine/threonine-protein phosphatase PP2A variant 4	YOR014W(1),YDL188C(1),YAL016W(1)	P38903(1),P23595(1),P31383(1)
CPX-1426	Myosin class II complex	YPR188C(2),YGL106W(2),YHR023W(2)	Q06580(2),P53141(2),P08964(2)
CPX-2948	CUE1-UBC7 ubiquitin-conjugating enzyme complex	YMR264W(1),YMR022W(1)	P38428(1),Q02159(1)
CPX-3037	PMT1-PMT3 dolichyl-phosphate-mannose-protein mannosyltransferase complex	YOR321W(1),YDL095W(1)	P47190(1),P33775(1)
CPX-3038	PMT5-PMT2 dolichyl-phosphate-mannose-protein mannosyltransferase complex	YAL023C(1),YDL093W(1)	P31382(1),P52867(1)
CPX-2156	Chaperonin-containing T-complex	YIL142W(2),YDR212W(2),YDR188W(2),YJL111W(2),YJR064W(2),YJL014W(2),YJL008C(2),YDL143W(2)	P39076(2),P12612(2),P39079(2),P42943(2),P40413(2),P39077(2),P47079(2),P39078(2)
CPX-2523	COPII vesicle coat complex	YDL195W(1),YIL109C(2),YPR181C(1),YPL218W(0),YLR208W(1),YDL195W(1)	P38968(1),P40482(2),P15303(1),P20606(0),Q04491(1),P38968(1)
CPX-2541	MMS2-UBC13 ubiquitin ligase complex	YDR092W(1),YGL087C(1)	P52490(1),P53152(1)
CPX-3207	Mitochondrial pyruvate dehydrogenase complex	YFL018C(12),YBR221C(24),YNL071W(60),YER178W(24),YGR193C(12)	P09624(12),P32473(24),P12695(60),P16387(24),P16451(12)
CPX-2566	Nucleosome, variant HTA1-HTB2	YBR009C(2),YNL030W(2),YDR225W(2),YBL002W(2),YBR010W(2),YNL031C(2)	P02309(2),P02309(2),P04911(2),P02294(2),P61830(2),P61830(2)
CPX-3231	SEA complex	YGL100W(3),YLR208W(1),YEL062W(1),YDR128W(1),YBL104C(3),YJR138W(1),YOL138C(1),YHL023C(1)	P53011(3),Q04491(1),P39923(1),Q03897(1),P38164(3),P47170(1),Q08281(1),P38742(1)
CPX-2902	RAD6-RAD18 ubiquitin ligase complex	YCR066W(1),YGL058W(1)	P10862(1),P06104(1)
CPX-3234	SCF-Cdc4 ubiquitin ligase complex	YDR328C(1),YFL009W(1),YDL132W(1),YDR054C(1),YOL133W(1)	P52286(1),P07834(1),Q12018(1),P14682(1),Q08273(1)
CPX-2225	Myosin class V complex, MYO2 variant	YBR109C(8),YOR326W(2),YGL106W(4)	P06787(8),P19524(2),P53141(4)
CPX-3249	SCF-Met30 ubiquitin ligase complex	YDR054C(1),YOL133W(1),YDR328C(1),YDL132W(1),YIL046W(1)	P14682(1),Q08273(1),P52286(1),Q12018(1),P39014(1)
CPX-2800	Snf1 protein kinase complex variant SIP2	YGL208W(1),YGL115W(1),YDR477W(1)	P34164(1),P12904(1),P06782(1)
CPX-2854	Elongation Factor eEF1 complex, variant CAM1	YPL048W(1),YPL048W(1),YPR080W(2),YBR118W(2),YAL003W(2)	P29547(1),P29547(1),P02994(2),P02994(2),P32471(2)
CPX-3036	PMT1-PMT2 dolichyl-phosphate-mannose-protein mannosyltransferase complex	YAL023C(1),YDL095W(1)	P31382(1),P33775(1)
CPX-3040	PMT5-PMT3 dolichyl-phosphate-mannose-protein mannosyltransferase complex	YDL093W(1),YOR321W(1)	P52867(1),P47190(1)
CPX-3281	Mitochondrial proton-transporting ATP synthase complex	YDL004W(1),YDR322C-A(1),YPR020W(1),YOL077W-A(1),Q0085(1),Q0080(1),YML081C-A(1),YPL271W(1),YPL078C(1),YLR295C(1),YJR121W(3),YDR377W(1),YDR298C(1),YKL016C(1),YBL099W(3),YBR039W(1),Q0130(10)	Q12165(1),P81449(1),Q12233(1),P81451(1),P00854(1),P00856(1),P81450(1),P21306(1),P05626(1),Q12349(1),P00830(3),Q06405(1),P09457(1),P30902(1),P07251(3),P38077(1),P61829(10)
CPX-393	Phosphopantothenoylcysteine decarboxylase complex	YKL088W(1),YOR054C(1),YKR072C(1)	P36076(1),Q08438(1),P36024(1)
CPX-231	Snf1 protein kinase complex variant GAL83	YER027C(1),YGL115W(1),YDR477W(1)	Q04739(1),P12904(1),P06782(1)
CPX-431	Eukaryotic translation initiation factor 4F complex, variant TIF4632	YOL139C(1),YKR059W(1),YJL138C(1),YGL049C(1)	P07260(1),P10081(1),P10081(1),P39936(1)
CPX-232	Snf1 protein kinase complex variant SIP1	YDR422C(1),YGL115W(1),YDR477W(1)	P32578(1),P12904(1),P06782(1)
CPX-385	CFD1-NBP35 complex	YGL091C(1),YIL003W(1),YGL091C(1),YIL003W(1)	P52920(1),P40558(1),P52920(1),P40558(1)
CPX-422	ELG1-RFC complex	YJR068W(1),YOR144C(1),YNL290W(1),YBR087W(1),YOL094C(1)	P40348(1),Q12050(1),P38629(1),P38251(1),P40339(1)
CPX-537	cAMP-dependent protein kinase complex variant 2	YPL203W(2),YIL033C(2)	P06245(2),P07278(2)
CPX-536	cAMP-dependent protein kinase complex variant 1	YJL164C(2),YIL033C(2)	P06244(2),P07278(2)
CPX-425	Elongation Factor eEF1 complex, variant TEF4	YKL081W(1),YKL081W(1),YPR080W(2),YBR118W(2),YAL003W(2)	P36008(1),P36008(1),P02994(2),P02994(2),P32471(2)
CPX-430	Eukaryotic translation initiation factor 4F complex, variant TIF4631	YOL139C(1),YKR059W(1),YJL138C(1),YGR162W(1)	P07260(1),P10081(1),P10081(1),P39935(1)
CPX-571	cAMP-dependent protein kinase complex variant 3	YKL166C(2),YIL033C(2)	P05986(2),P07278(2)
CPX-574	cAMP-dependent protein kinase complex variant 6	YKL166C(1),YIL033C(2),YPL203W(1)	P05986(1),P07278(2),P06245(1)
CPX-572	cAMP-dependent protein kinase complex variant 4	YPL203W(1),YIL033C(2),YJL164C(1)	P06245(1),P07278(2),P06244(1)
CPX-573	cAMP-dependent protein kinase complex variant 5	YKL166C(1),YIL033C(2),YJL164C(1)	P05986(1),P07278(2),P06244(1)
CPX-1042	GAL3-GAL80 transcription regulation complex	YDR009W(2),YML051W(2)	P13045(2),P04387(2)
CPX-1043	GAL1-GAL80 transcription regulation complex	YBR020W(2),YML051W(2)	P04385(2),P04387(2)
CPX-995	KEOPS complex	YKR095W-A(1),YJL184W(1),YML036W(1),YGR262C(1),YKR038C(1)	Q3E833(1),P46984(1),Q03705(1),P53323(1),P36132(1)
CPX-1249	SDS22-GLC7 phosphatase complex	YER133W(1),YKL193C(1)	P32598(1),P36047(1)
CPX-1613	Nucleosome, variant HTZ1-HTB1	YBR009C(2),YNL030W(2),YBR010W(2),YNL031C(2),YOL012C(2),YDR224C(2)	P02309(2),P02309(2),P61830(2),P61830(2),Q12692(2),P02293(2)
CPX-1614	Nucleosome, variant HTZ1-HTB2	YBR009C(2),YNL030W(2),YBR010W(2),YNL031C(2),YOL012C(2),YBL002W(2)	P02309(2),P02309(2),P61830(2),P61830(2),Q12692(2),P02294(2)
CPX-1610	Nucleosome, variant HTA2-HTB2	YBR009C(2),YNL030W(2),YBL003C(2),YBL002W(2),YBR010W(2),YNL031C(2)	P02309(2),P02309(2),P04912(2),P02294(2),P61830(2),P61830(2)
CPX-1611	Nucleosome, variant HTA2-HTB1	YBR009C(2),YNL030W(2),YBR010W(2),YNL031C(2),YBL003C(2),YDR224C(2)	P02309(2),P02309(2),P61830(2),P61830(2),P04912(2),P02293(2)
CPX-1612	Nucleosome, variant HTA1-HTB1	YBR009C(2),YNL030W(2),YBR010W(2),YNL031C(2),YDR225W(2),YDR224C(2)	P02309(2),P02309(2),P61830(2),P61830(2),P04911(2),P02293(2)
CPX-1424	Tubulin alpha-beta heterodimeric complex, TUB1 variant	YML085C(1),YFL037W(1)	P09733(1),P02557(1)
CPX-1425	Tubulin alpha-beta heterodimeric complex, TUB3 variant	YML124C(1),YFL037W(1)	P09734(1),P02557(1)
CPX-1501	Myosin class V complex, MYO4 variant	YBR109C(8),YAL029C(2),YGL106W(4)	P06787(8),P32492(2),P53141(4)
Additional curated complexes
CS complex 1	MYO4-SHE3 heteromer	YAL029C(1),YBR130C(1)
CS complex 2	MYO4-SHE2 heteromer	YAL029C(1),YKL130C(2)
CS complex 3	Pip2-Oaf1 transcription factor complex	YAL051W(1),YOR363C(1)
CS complex 4	Prm8/9 Complex	YAR031W(1),YGL053W(1)
CS complex 7	Dma1-Ubc4 complex	YBR082C(1),YHR115C(1)
CS complex 8	FES1-SSB1 complex	YBR101C(1),YDL229W(1)
CS complex 9	FES1-SSA1 complex	YBR101C(1),YAL005C(1)
CS complex 10	Nucleotide excision repairosome subcomplex	YBR114W(1),YJR052W(1),YKL112W(1)
CS complex 12	CLB3-CDC28 kinase complex	YBR160W(1),YDL155W(1)
CS complex 13	CLB1-CDC28 kinase complex	YBR160W(1),YGR108W(1)
CS complex 14	CLB6-CDC28 kinase complex	YBR160W(1),YGR109C(1)
CS complex 15	Swe1-Cdk1 complex	YBR160W(1),YJL187C(1)
CS complex 16	CLB4-CDC28 kinase complex	YBR160W(1),YLR210W(1)
CS complex 17	CLB2-CDC28 kinase complex	YBR160W(1),YPR119W(1)
CS complex 18	CLB5-CDC28 kinase complex	YBR160W(1),YPR120C(1)
CS complex 21	Pof1-Nas2 complex	YCL047C(1),YDL007W(1)
CS complex 22	POF1-KSS1 complex	YCL047C(1),YGR040W(1)
CS complex 23	Pof1-Ubc7 complex	YCL047C(1),YMR022W(1)
CS complex 25	RAD6-RAD18 ubiquitin ligase complex	YCR066W(1),YGL058W(1)
CS complex 26	Cdc50-Drs2 complex	YCR094W(1),YKL103C(1)
CS complex 27	TAP42-SIT4 complex	YDL047W(1),YMR028W(1)
CS complex 28	BRE1-RAD6 ubiquitin ligase complex	YDL074C(1),YGL058W(1)
CS complex 29	SEC13/31 complex	YDL195W(8),YLR208W(8)
CS complex 30	Hed1-Rad51 complex	YDL195W(n),YLR208W(n)
CS complex 31	FAL1-SGD1 complex	YDR021W(1),YLR336C(1)
CS complex 32	Serine palmitoyltransferase complex	YDR062W(1),YMR296C(1)
CS complex 40	Smc1/3 dimeric complex	YFL008W(1),YJL074C(1)
CS complex 43	RAD6-UBR1 ubiquitin ligase complex	YGL058W(1),YGR184C(1)
CS complex 44	RAD6-UBR2 ubiquitin ligase complex	YGL058W(1),YLR024C(1)
CS complex 45	MUB1-RAD6-UBR2 ubiquitin ligase complex	YGL058W(1),YLR024C(1),YMR100W(1)
CS complex 46	ISW2 chromatin-remodeling Complexvariant 2	YGL133W(1),YOR304W(1)
CS complex 47	Prohibitin complex	YGR132C(12),YGR231C(12)
CS complex 48	LMA1 trafficking factor complex	YGR209C(1),YJL034W(1)
CS complex 53	Peroxisomal ABC transporter Complex PXA1-PXA2	YKL188C(1),YPL147W(1)
CS complex 54	Pex1/Pex6 heterodimer	YKL197C(1),YNL329C(1)
CS complex 55	BUR1-BUR2 kinase complex	YLR226W(1),YPR161C(1)
CS complex 56	Asi complex	YMR119W(1),YNL008C(1)
CS complex 57	MutLalpha Complex	YMR167W(1),YNL082W(1)
CS complex 58	MLH1-MLH3 complex	YMR167W(1),YPL164C(1)
CS complex 59	Gyp5/Gyl1 complex	YMR192W(1),YNL112W(1)
CS complex 61	HSP7F-SSB2 complex	YNL209W(1),YPL106C(1)
CS complex 62	Ist1-Vps4 heterodimer	YNL265C(2),YPR173C(2)
CS complex 63	PHO80-PHO85 kinase complex	YOL001W(1),YPL031C(1)
CS complex 64	PCL8-PHO85 kinase complex	YPL031C(1),YPL219W(1)
CS complex 65	MYO4-SHE2-SHE3 heterodimer	YAL029C(1),YBR130C(1),YKL130C(1)
CS complex 66	Alcohol dehydrogenase homomer	YMR303C(2)
CS complex 67	Heat shock protein 78 homomer	YDR258C(2)
CS complex 68	HCA4 homomer	YJL033W(2)
CS complex 69	YNT1 homomer	YDR394W(2)
CS complex 70	PRP5 homomer	YBR237W(2)
CS complex 71	SSC1 homomer	YJR045C(2)
CS complex 72	PRP43 homomer	YGL120C(2)
CS complex 73	Aspartate aminotransferase homomer	YKL106W(2)
CS complex 74	FUN30 homomer	YAL019W(2)
CS complex 75	HAS1 homomer	YMR290C(2)
CS complex 78	DHR2 complex	YKL078W(2)
CS complex 79	mannosyltransferase	YJR143C(2)
CS complex 80	TSL1 homomer	YML100W(2)
CS complex 81	Thioredoxin reductase	YHR106W(2)

## Sheet: C complexes
Complex Portal ID	Complex Portal recommended name	Composition Proteins (Gene identifiers)	Composition Proteins (UniProt identifiers)
CPX-1278	LMA1 complex, TRX1 variant	YLR043C,YNL015W	P22217,P0CT04
CPX-1260	SDS22-GLC7-YPI1 phosphatase complex	YFR003C,YER133W,YKL193C	P43587,P32598,P36047
CPX-1293	Mitochondrial 2-oxoglutarate dehydrogenase complex	YFR049W,YIL125W,YDR148C,YFL018C	P19955,P20967,P19262,P09624
CPX-1304	MYO2-VAC17-VAC8 transport complex	YEL013W,YCL063W,YOR326W	P39968,P25591,P19524
CPX-1280	Luminal surveillance complex	YDR057W,YJL034W,YLR207W	Q99220,P16474,Q05787
CPX-1268	Glycine decarboxylase multienzyme complex	YFL018C,YAL044C,YMR189W,YDR019C	P09624,P39726,P49095,P48015
CPX-2944	MCM complex	YBL023C,YGL201C,YPR019W,YEL032W,YBR202W,YLR274W	P29469,P53091,P30665,P24279,P38132,P29496
CPX-325	Glutathione hydrolase complex	YBR281C,YBR281C,YNL191W,YNL191W	P38149,P38149,P53871,P53871
CPX-474	Mitochondrial outer membrane translocase holocomplex	YOR045W,YNL121C,YGR082W,YNL131W,YNL070W,YMR203W,YPR133W-A	P33448,P07213,P35180,P49334,P53507,P23644,P80967
CPX-734	ISW2 chromatin remodeling complex variant 2	YOR304W,YGL133W	Q08773,P53125
CPX-582	Trehalose-6-phosphate synthase/phosphatase variant 1	YBR126C,YDR074W,YMR261C	Q00764,P31688,P38426
CPX-583	Trehalose-6-phosphate synthase/phosphatase variant 2	YML100W,YDR074W,YBR126C	P38427,P31688,Q00764
CPX-771	UTP-C complex variant 2	YIL035C,YOR039W,YGR090W,YCL031C,YGL019W	P15790,P38930,P53254,P25368,P43639
CPX-772	UTP-C complex variant 1	YIL035C,YGL019W,YOR061W,YGR090W,YCL031C,YOR039W	P15790,P43639,P19454,P53254,P25368,P38930
CPX-776	CURI complex variant 3	YLR223C,YCL031C,YGR090W,YGL019W,YOR039W,YOR061W	P39520,P25368,P53254,P43639,P38930,P19454
CPX-539	Mitochondrial inner membrane pre-sequence translocase complex	YIL022W,YOR232W,YJL104W,YJR045C,YLR008C,YJL143W,YPL063W,YNR017W,YGR033C	Q01852,P38523,P42949,P0CS90,Q07914,P39515,Q02776,P32897,P53220
CPX-784	Vacuolar transporter chaperone complex	YER072W,YFL004W,YJL012C,YPL019C	P40046,P43585,P47075,Q02725
CPX-728	ISW2 chromatin remodeling complex	YOR304W,YJL065C,YDR121W,YGL133W	Q08773,P40366,Q04603,P53125
CPX-773	UTP-C complex variant 3	YOR039W,YGR090W,YCL031C,YOR061W,YGL019W	P38930,P53254,P25368,P19454,P43639
CPX-774	CURI complex variant 1	YIL035C,YOR039W,YLR223C,YGR090W,YGL019W,YCL031C,YOR061W	P15790,P38930,P39520,P53254,P43639,P25368,P19454
CPX-775	CURI complex variant 2	YGL019W,YIL035C,YLR223C,YGR090W,YOR039W,YCL031C	P43639,P15790,P39520,P53254,P38930,P25368
CPX-1101	RNA polymerase I upstream activating factor complex	YOR295W,YBL025W,YBR010W,YNL031C,YLR141W,YBR009C,YNL030W,YMR270C	Q08747,P38204,P61830,P61830,Q02983,P02309,P02309,P53437
CPX-1652	COPI vesicle coat complex	YPL010W,YFR051C,YGL137W,YIL076W,YDL145C,YNL287W,YDR238C	P53600,P43621,P41811,P40509,P53622,P32074,P41810
CPX-1683	DBF2-MOB1 kinase complex	YGR092W,YIL106W	P22204,P40484
CPX-1684	CBK1-MOB2 kinase complex	YNL161W,YFL034C-B	P53894,P43563
CPX-1685	BUR1-BUR2 kinase complex	YLR226W,YPR161C	Q05949,P23293
CPX-1688	PHO80-PHO85 kinase complex	YPL031C,YOL001W	P17157,P20052
CPX-1651	PRP19-associated complex	YBR065C,YGL174W,YPL213W,YHR165C,YPL151C,YGR278W,YDR416W,YER013W,YGR074W,YDL043C,YPR182W,YPR101W,YPL064C,YML049C,YIR009W,YBR188C,YGL128C,YLR323C,YDR364C,YMR213W,YMR240C,YCR063W,YLR117C,YOR148C,YIR005W,YNL245C,YDR088C,YER172C,YMR288W,YDL209C,YGR129W,YAL032C,YJR050W,YLR147C,YDR163W,YJL203W,YER029C,YDR482C,YLR275W,YDL030W,YKL173W,YKL095W,YLL036C	P38241,P46947,Q08963,P33334,Q12417,P53333,Q04048,P24384,Q02260,Q07350,P54999,Q06091,Q02770,Q04693,P40567,P38302,P52868,P53769,P40968,Q03654,Q02554,P25337,Q12309,Q02521,P40565,P53854,Q02775,P32639,P49955,Q12046,P53277,P28004,P21374,P43321,Q03772,P32524,P40018,Q03375,Q06217,P19736,P36048,P28320,P32523
CPX-1667	MutLbeta complex	YMR167W,YLR035C	P38920,Q07980
CPX-1660	General transcription factor complex TFIIK	YDL108W,YPR025C,YDR460W	P06242,P37366,Q03290
CPX-1654	m-AAA complex	YER017C,YMR089C	P39925,P40341
CPX-1666	MutLalpha complex	YMR167W,YNL082W	P38920,P14242
CPX-1669	RENT complex	YDL042C,YJL076W,YFR028C	P06700,P47035,Q00684
CPX-1675	Septin complex	YLR314C,YHR107C,YJR076C,YCR002C,YDL225W	P32457,P32468,P32458,P25342,Q07657
CPX-1691	PCL8-PHO85 kinase complex	YPL219W,YPL031C	Q08966,P17157
CPX-1668	MLH1-MLH3 complex	YMR167W,YPL164C	P38920,Q12083
CPX-1699	CLN1-CDC28 kinase complex	YBR135W,YMR199W,YBR160W	P20486,P20437,P00546
CPX-1700	CLN3-CDC28 kinase complex	YBR135W,YAL040C,YBR160W	P20486,P13365,P00546
CPX-1701	CLB2-CDC28 kinase complex	YPR119W,YBR160W	P24869,P00546
CPX-1702	CLB5-CDC28 kinase complex	YBR160W,YPR120C	P00546,P30283
CPX-1703	Prohibitin complex	YGR231C,YGR132C	P50085,P40961
CPX-1705	BUD14-GLC7 phosphatase complex	YAR014C,YER133W	P27637,P32598
CPX-1709	Nucleotide excision repair factor 4 complex	YKL112W,YJR052W,YBR114W	P14164,P06779,P31244
CPX-1719	Exomer complex	YJL099W,YOR299W,YKR027W,YLR330W,YMR237W	P40955,Q08754,P36122,Q12114,Q05029
CPX-1712	Gin4 complex	YDL225W,YNL166C,YCR002C,YDR507C,YLR314C,YHR107C,YKR048C,YJR076C	Q07657,P53890,P25342,Q12263,P32457,P32468,P25293,P32458
CPX-1730	Peroxisomal ABC transporter complex PXA1-PXA2	YKL188C,YPL147W	P34230,P41909
CPX-1731	CTF18-RFC complex	YHR191C,YOL094C,YJR068W,YMR078C,YCL016C,YNL290W,YBR087W	P38877,P40339,P40348,P49956,P25559,P38629,P38251
CPX-1710	Carboxy-terminal domain protein kinase complex	YML112W,YKL139W,YJL006C	P46963,Q03957,P46962
CPX-1793	TREX complex	YHR167W,YNL139C,YDR138W,YNL253W,YDR381W,YDL084W,YML062C	O13539,P53552,P17629,P53851,Q12159,Q07478,P33441
CPX-1867	Nuclear mitotic cohesin complex	YJL074C,YIL026C,YDL003W,YFL008W	P47037,P40541,Q12158,P32908
CPX-1861	GET4-GET5 transmembrane domain recognition complex	YOR164C,YOL111C,YOR007C,YBR137W,YLL026W	Q12125,Q12285,Q12118,P38276,P31539
CPX-1883	HAP1 transcriptional repressor complex variant 2	YCL037C,YNL064C,YLL024C,YLR256W	P25567,P25491,P10592,P0CE41
CPX-1839	alpha-1,6-mannosyltransferase complex	YJR075W,YJL183W,YEL036C,YDR245W	P47124,P46985,P32629,P50108
CPX-1846	Histone H2A phosphatase complex	YDR075W,YBL046W,YNL201C	P32345,P38193,P40164
CPX-1810	NuA3 histone acetyltransferase complex	YPR031W,YPL129W,YJR082C,YOR064C,YBL052C	Q12311,P35189,P47128,Q08465,P34218
CPX-1852	RPD3L histone deacetylase complex	YMR263W,YNL097C,YPL181W,YOL004W,YPL139C,YBR095C,YIL084C,YNL330C,YDL076C,YAL013W	P38429,P50947,Q08923,P22579,Q03010,P38255,P40505,P32561,Q07458,P31385
CPX-1853	CKM complex	YPL042C,YDR443C,YCR081W,YNL025C	P39073,P38931,P25648,P47821
CPX-1807	Rad17 RFC-like complex	YER173W,YOL094C,YNL290W,YJR068W,YBR087W	P32641,P40339,P38629,P40348,P38251
CPX-1863	TAP42-RRD1-SIT4 phosphatase complex	YMR028W,YDL047W,YIL153W	Q04372,P20604,P40454
CPX-1864	SIT4-SAP155 phosphatase complex	YDL047W,YFR040W	P20604,P43612
CPX-1865	SIT4-SAP185 phosphatase complex	YDL047W,YJL098W	P20604,P40856
CPX-1866	SIT4-SAP190 phosphatase complex	YDL047W,YKR028W	P20604,P36123
CPX-1851	RPD3S histone deacetylase complex	YPR023C,YNL330C,YOL004W,YPL139C,YMR075W	Q12432,P32561,P22579,Q03010,Q04779
CPX-1814	R2TP complex	YCR060W,YDR190C,YPL235W,YHR034C	P25638,Q03940,Q12464,P38768
CPX-1886	Post-mRNA release spliceosomal complex	YKR022C,YLR424W,YGL120C	P36118,Q06411,P53131
CPX-1888	RSC complex variant RSC2	YBL006C,YLR321C,YDR303C,YLR033W,YMR033W,YPR034W,YHR056C,YMR091C,YLR357W,YIL126W,YML127W,YFR037C,YCR052W,YKR008W,YCR020W-B,YGR275W	P38210,Q06168,Q06639,Q07979,Q05123,Q12406,P38781,P32832,Q06488,P32597,Q03124,P43609,P25632,Q02206,Q9URQ5,P53330
CPX-1884	HDA1 complex	YPR179C,YNL021W,YDR295C	Q06623,P53973,Q06629
CPX-1889	RSC complex variant RSC1	YMR091C,YIL126W,YLR033W,YHR056C,YPR034W,YDR303C,YFR037C,YMR033W,YLR321C,YBL006C,YML127W,YGR056W,YCR020W-B,YKR008W,YCR052W,YGR275W	P32832,P32597,Q07979,P38781,Q12406,Q06639,P43609,Q05123,Q06168,P38210,Q03124,P53236,Q9URQ5,Q02206,P25632,P53330
CPX-1901	Peroxisomal protein import complex	YKL197C,YOL044W,YNL329C	P24004,Q08215,P33760
CPX-1902	Pex1/Pex6 heterodimer	YNL329C,YKL197C	P33760,P24004
CPX-2122	Swr1 chromatin remodelling complex	YDR485C,YML041C,YNL107W,YGR002C,YLR399C,YDR190C,YFL039C,YPL235W,YDR334W,YLR085C,YAL011W,YJL081C,YBR231C,YLR385C	Q03388,Q03433,P53930,P53201,P35817,Q03940,P60010,Q12464,Q05471,Q12509,P31376,P80428,P38326,Q06707
CPX-2937	MUB1-RAD6-UBR2 ubiquitin ligase complex	YMR100W,YLR024C,YGL058W	Q03162,Q07963,P06104
CPX-2935	RAD6-UBR2 ubiquitin ligase complex	YLR024C,YGL058W	Q07963,P06104
CPX-3034	Acetolactate synthase complex	YMR108W,YCL009C	P07342,P25605
CPX-3158	SPOTS complex	YGR038W,YKL212W,YLR350W,YBR058C-A,YDR062W,YMR296C	P53224,P32368,Q06144,Q3E790,P40970,P25045
CPX-3188	Polarisome	YER149C,YOL112W,YNL293W,YNL271C,YLR319C,YLL021W	P40091,Q12317,P48566,P41832,P41697,P23201
CPX-2918	UBR1-RAD6 ubiquitin ligase complex	YGR184C,YGL058W	P19812,P06104
CPX-2262	26S Proteasome complex	YDR363W-A,YGL048C,YOR117W,YOR259C,YDR394W,YDL007W,YKL145W,YHR200W,YIL075C,YHR027C,YPR108W,YFR052W,YER021W,YDR427W,YLR421C,YOR261C,YDL147W,YDL097C,YFR004W,YMR314W,YML092C,YPR103W,YOL038W,YER012W,YBL041W,YJL001W,YFR050C,YGR253C,YGR135W,YER094C,YOR157C,YGL011C,YOR362C	O94742,Q01939,P33297,P53549,P33298,P40327,P33299,P38886,P32565,P38764,Q06103,P32496,P40016,Q04062,O13563,Q08723,Q12250,Q12377,P43588,P40302,P23639,P30656,P40303,P22141,P23724,P38624,P30657,P32379,P23638,P25451,P25043,P21243,P21242
CPX-3185	Piccolo NuA4 histone acetyltransferase complex	YHR090C,YOR244W,YFL024C	P38806,Q08649,P43572
CPX-2910	BRE1-RAD6 ubiquitin ligase complex	YDL074C,YGL058W	Q07457,P06104
CPX-3155	NuA4 histone acetyltransferase complex	YDR359C,YNL107W,YJL081C,YHR099W,YHR090C,YGR002C,YOR244W,YEL018W,YNL136W,YPR023C,YFL039C,YJR082C,YFL024C	Q06337,P53930,P80428,P38811,P38806,P53201,Q08649,P39995,P53911,Q12432,P60010,P47128,P43572
CPX-3248	Asi complex	YNL159C,YMR119W,YNL008C	P53895,P54074,P53983
CPX-25	U4/U6.U5 tri-snRNP complex	YFR005C,YJR022W,YGR091W,YLR147C,YOR308C,YDL098C,YPR178W,YBR055C,YOR159C,YDR243C,YLR438C-A,YEL026W,YPR182W,YGR074W,YDR378C,YLR275W,YPR082C,YNL147W,YGR075C,YBL026W,YBR152W,YDR473C,YFL017W-A,YER146W,YER112W,YER029C,YHR165C,YKL173W,YER172C	P43589,P47093,P49704,P43321,Q12420,Q12368,P20053,P19735,Q12330,P23394,P57743,P39990,P54999,Q02260,Q06406,Q06217,Q06819,P53905,Q00723,P38203,P38282,Q03338,P40204,P40089,P40070,P40018,P33334,P36048,P32639
CPX-29	U5 snRNP	YLR147C,YBR055C,YOR159C,YDR243C,YHR156C,YPR182W,YGR074W,YLR275W,YPR082C,YFL017W-A,YER029C,YHR165C,YKL173W,YER172C	P43321,P19735,Q12330,P23394,P38852,P54999,Q02260,Q06217,Q06819,P40204,P40018,P33334,P36048,P32639
CPX-336	CLB3-CDC28 kinase complex	YDL155W,YBR160W	P24870,P00546
CPX-242	FAL1-SGD1 complex	YLR336C,YDR021W	Q06132,Q12099
CPX-335	CLB1-CDC28 kinase complex	YGR108W,YBR160W	P24868,P00546
CPX-334	VPS4 complex	YPR173C,YPR173C	P52917,P52917
CPX-339	CLB6-CDC28 kinase complex	YBR160W,YGR109C	P00546,P32943
CPX-337	CLB4-CDC28 kinase complex	YLR210W,YBR160W	P24871,P00546
CPX-342	CLN2-CDC28 kinase complex	YBR160W,YPL256C,YBR135W	P00546,P20438,P20486
CPX-729	Box C/D snoRNP complex	YEL026W,YDL014W,YOR310C,YLR197W	P39990,P15646,Q12499,Q12460
CPX-768	Nuclear origin recognition complex	YHR118C,YNL261W,YPR162C,YLL004W,YBR060C,YML065W	P38826,P50874,P54791,P54790,P32833,P54784
CPX-1053	Cleavage and polyadenylation specificity factor complex	YOR179C,YPR107C,YLR277C,YKL059C,YNL317W,YKR002W,YER133W,YJR093C,YDR301W,YDR195W,YKL018W,YGR156W,YLR115W,YAL043C,YNL222W	Q08553,Q06102,Q06224,P35728,P42841,P29468,P32598,P45976,Q06632,P42073,P36104,P39927,Q12102,Q01329,P53538
CPX-1408	Nuclear meiotic cohesin complex	YPR007C,YJL074C,YIL026C,YFL008W	Q12188,P47037,P40541,P32908
CPX-1410	UTP-B complex	YDR449C,YJL069C,YLR222C,YLR409C,YLR129W,YCR057C	Q02354,P40362,Q05946,Q06078,Q12220,P25635
CPX-1276	HMC complex	YMR186W,YLL024C,YCL037C,YNL064C,YPL240C,YLR256W,YAL005C	P15108,P10592,P25567,P25491,P02829,P0CE41,P10591
CPX-1279	LMA1 complex, TRX2 variant	YGR209C,YNL015W	P22803,P0CT04
CPX-1303	MST27-MST28 vesicle formation complex	YAR033W,YGL051W	P39552,P53176
CPX-1322	RAD53-ASF1 complex	YJL115W,YPL153C	P32447,P22216
CPX-1371	SNO2-SNZ1 pyridoxal 5'-phosphate synthase complex	YMR096W,YNL334C	Q03148,P53823
CPX-1372	SNT2C histone deacetylase complex	YGL131C,YNL330C,YMR176W	P53127,P32561,Q03214
CPX-1384	SUM1-RFM1-HST1 histone deacetylase complex	YOL068C,YOR279C,YDR310C	P53685,Q12192,P46676
CPX-1419	Spindle pole body central plaque complex	YBR109C,YDR356W,YKL042W,YPL124W	P06787,P32380,P36094,P33419
CPX-1197	FAR complex	YNL127W,YLR238W,YMR029C,YFR008W,YMR052W,YDR200C	P53917,Q06001,Q05040,P43592,P46671,Q03944
CPX-1231	GAC1-GLC7 phosphatase complex	YER133W,YOR178C	P32598,P28006
CPX-1266	REG1-GLC7 phosphatase complex	YDR028C,YER133W	Q00816,P32598
CPX-1267	REG2-GLC7 phosphatase complex	YER133W,YBR050C	P32598,P38232
CPX-1342	SET3C histone deacetylase complex	YBR103W,YGL194C,YKR029C,YCR033W,YDR155C,YOL068C,YIL112W	P38262,P53096,P36124,P25357,P14832,P53685,P40480
CPX-1382	TAP42-RRD2-PPH22 phosphatase complex	YDL188C,YPL152W,YMR028W	P23595,Q12461,Q04372
CPX-1604	Small ribosomal subunit processome, variant 1	YLR430W,YGL171W,YGL120C,YMR290C,YDR021W,YKL078W,YHR169W,YER127W,YOR004W,YHR065C,YEL026W,YDL153C,YOR310C,YLR186W,YMR229C,YDL014W,YCL059C,YGR251W,YDR339C,YKR060W,YGR081C,YLR336C,YOR287C,YPR137W,YEL055C,YGR159C,YJL010C,YDL213C,YKL009W,YPR112C,YKL143W,YNL132W,YGR280C,YLR068W,YDR365C,YBR247C,YLL011W,YOR078W,YJL033W,YNR054C,YER082C,YML093W,YKL099C,YIL091C,YMR128W,YBL004W,YLR197W	Q00416,P45818,P53131,Q03532,Q12099,P36009,P38719,P40079,Q12339,P38712,P39990,Q12136,Q12499,Q06287,Q05022,P15646,P25586,P53317,Q05498,P36144,P53251,Q06132,Q12481,Q06506,P39985,P27476,P47077,Q07623,P33201,Q06106,P34078,P53914,P53335,Q12247,Q06344,P38333,P33750,Q08492,P20448,P53743,P40055,Q04500,P34247,P40498,Q04217,P35194,Q12460
CPX-1607	Small ribosomal subunit processome, variant 2	YLR430W,YGL171W,YGL120C,YMR290C,YDR021W,YKL078W,YHR169W,YER127W,YOR004W,YHR065C,YEL026W,YDL153C,YOR310C,YLR186W,YMR229C,YDL014W,YCL059C,YGR251W,YDR339C,YKR060W,YGR081C,YLR336C,YOR287C,YPR137W,YEL055C,YGR159C,YJL010C,YDL213C,YKL009W,YPR112C,YKL143W,YNL132W,YGR280C,YLR068W,YDR365C,YBR247C,YLL011W,YOR078W,YJL033W,YNR054C,YER082C,YML093W,YKL099C,YIL091C,YMR128W,YBL004W,YLR197W	Q00416,P45818,P53131,Q03532,Q12099,P36009,P38719,P40079,Q12339,P38712,P39990,Q12136,Q12499,Q06287,Q05022,P15646,P25586,P53317,Q05498,P36144,P53251,Q06132,Q12481,Q06506,P39985,P27476,P47077,Q07623,P33201,Q06106,P34078,P53914,P53335,Q12247,Q06344,P38333,P33750,Q08492,P20448,P53743,P40055,Q04500,P34247,P40498,Q04217,P35194,Q12460
CPX-1608	Small ribosomal subunit processome, variant 3	YLR430W,YGL171W,YGL120C,YMR290C,YDR021W,YKL078W,YHR169W,YER127W,YOR004W,YHR065C,YEL026W,YDL153C,YOR310C,YLR186W,YMR229C,YDL014W,YCL059C,YGR251W,YDR339C,YKR060W,YGR081C,YLR336C,YOR287C,YPR137W,YEL055C,YGR159C,YJL010C,YDL213C,YKL009W,YPR112C,YKL143W,YNL132W,YGR280C,YLR068W,YDR365C,YBR247C,YLL011W,YOR078W,YJL033W,YNR054C,YER082C,YML093W,YKL099C,YIL091C,YMR128W,YBL004W,YLR197W	Q00416,P45818,P53131,Q03532,Q12099,P36009,P38719,P40079,Q12339,P38712,P39990,Q12136,Q12499,Q06287,Q05022,P15646,P25586,P53317,Q05498,P36144,P53251,Q06132,Q12481,Q06506,P39985,P27476,P47077,Q07623,P33201,Q06106,P34078,P53914,P53335,Q12247,Q06344,P38333,P33750,Q08492,P20448,P53743,P40055,Q04500,P34247,P40498,Q04217,P35194,Q12460
CPX-1370	SNO1-SNZ1 pyridoxal 5'-phosphate synthase complex	YMR096W,YMR095C	Q03148,Q03144
CPX-1230	BNI4-GLC7 phosphatase complex	YNL233W,YER133W	P53858,P32598
CPX-1380	TAP42-RRD2-PPH21 phosphatase complex	YDL134C,YPL152W,YMR028W	P23594,Q12461,Q04372
CPX-1470	Myosin class I complex, MYO5 variant	YMR109W,YBR109C	Q04439,P06787
CPX-1319	PSTB lipid transfer acceptor membrane complex	YNL264C,YGR170W	P53844,P53037
CPX-1191	Global genome repair CUL3/RAD7/RAD16/ELC1 ubiquitin ligase complex	YBR114W,YPL046C,YJR052W,YGR003W	P31244,Q03071,P06779,P53202
CPX-1421	NOP8 60s ribosome pre-assembly complex	YOL144W,YNR038W,YLR221C,YJR041C,YKL014C	Q08287,P53734,Q05942,P47108,P34241
CPX-1423	COX1 pre-assembly complex	YJR045C,YML129C,YJL062W-A,YLR203C	P0CS90,P39103,Q3E7B2,P32335
CPX-1500	Myosin class I complex, MYO3 variant	YKL129C,YBR109C	P36006,P06787
CPX-1192	Vacuolar proton translocating ATPase complex, Golgi variant	YEL027W,YPR036W,YHR039C-A,YEL051W,YGR020C,YKL080W,YOR332W,YBR127C,YDL185W,YCL005W-A,YLR447C,YHR026W,YPL234C,YMR054W	P25515,P41807,P48836,P32610,P39111,P31412,P22203,P16140,P17255,Q3E7B6,P32366,P23968,P32842,P37296
CPX-1193	Vacuolar proton translocating ATPase complex, vacuole variant	YEL027W,YPR036W,YHR039C-A,YEL051W,YGR020C,YKL080W,YOR332W,YBR127C,YDL185W,YCL005W-A,YLR447C,YHR026W,YPL234C,YOR270C	P25515,P41807,P48836,P32610,P39111,P31412,P22203,P16140,P17255,Q3E7B6,P32366,P23968,P32842,P32563
CPX-824	Nuclear pore complex	YDR192C,YIL115C,YLR018C,YAR002W,YGL172W,YER105C,YMR129W,YMR153W,YJL061W,YGL092W,YML103C,YJR042W,YJL039C,YDL116W,YKR082W,YGL100W,YGR119C,YBL079W,YOR257W,YML031W,YFR002W,YMR047C,YLR335W,YJL041W,YER107C,YDL088C,YKL057C,YOR098C,YKL068W,YDL207W	P49686,P40477,Q12445,P39705,Q02199,P40064,P39685,Q03790,P40368,P49687,P52593,P46673,P47054,P52891,P36161,P53011,P48837,P38181,P06704,P32500,P34077,Q02630,P32499,P14907,P40066,Q05166,P35729,P20676,Q02629,Q12315
CPX-3503	MIH complex	YMR032W,YGL106W,YPL242C	Q05080,P53141,Q12280
CPX-1155	CoQ biosynthetic complex	YOL096C,YDR204W,YGR255C,YLR201C	P27680,O13525,P53318,Q05779

## Sheet: PPI data
Raw PPI data involving paralogs					PPI data after applying Filter-1					PPI data after applying Filter-2					PPI data after applying Filter-3
GeneID1	UniProt ID1	GeneID2	UniProt ID2		GeneID1	UniProt ID1	GeneID2	UniProt ID2		GeneID1	UniProt ID1	GeneID2	UniProt ID2		GeneID1	UniProt ID1	GeneID2	UniProt ID2
YGR152C	P13856	YLR229C	P19073		YGR152C	P13856	YLR229C	P19073		YNL142W	P41948	YNL142W	P41948		YNL142W	P41948	YNL142W	P41948
YER047C	P39955	YOL034W	Q08204		YER047C	P39955	YOL034W	Q08204		YDR098C	Q03835	YDR098C	Q03835		YDR098C	Q03835	YDR098C	Q03835
YDL064W	P50623	YML023C	Q03718		YDL064W	P50623	YML023C	Q03718		YIR035C	P40579	YIR035C	P40579		YIR035C	P40579	YIR035C	P40579
YBR135W	P20486	YBR160W	P00546		YBR135W	P20486	YBR160W	P00546		YBL016W	P16892	YBL016W	P16892		YBL016W	P16892	YBL016W	P16892
YDR098C	Q03835	YGL220W	P53082		YDR098C	Q03835	YGL220W	P53082		YFL039C	P60010	YFL039C	P60010		YFL039C	P60010	YFL039C	P60010
YDL006W	P35182	YDR162C	Q12163		YDL006W	P35182	YDR162C	Q12163		YMR170C	P47771	YMR170C	P47771		YMR170C	P47771	YMR170C	P47771
YFL059W	P43545	YMR095C	Q03144		YFL059W	P43545	YMR095C	Q03144		YHR094C	P32465	YHR094C	P32465		YHR094C	P32465	YHR094C	P32465
YFL059W	P43545	YNL333W	P53824		YFL059W	P43545	YNL333W	P53824		YBR082C	P15731	YBR082C	P15731		YBR082C	P15731	YBR082C	P15731
YFL059W	P43545	YNL334C	P53823		YFL059W	P43545	YNL334C	P53823		YNL231C	P53860	YNL231C	P53860		YNL231C	P53860	YNL231C	P53860
YOL149W	Q12517	YOR167C	Q3E7X9		YOL149W	Q12517	YOR167C	Q3E7X9		YDR092W	P52490	YDR092W	P52490		YDR092W	P52490	YDR092W	P52490
YBR270C	P38346	YKR026C	P14741		YBR270C	P38346	YKR026C	P14741		YGR040W	P14681	YGR040W	P14681		YGR040W	P14681	YGR040W	P14681
YDR394W	P33298	YGR232W	P50086		YDR394W	P33298	YGR232W	P50086		YDR132C	Q03900	YDR132C	Q03900		YDR132C	Q03900	YDR132C	Q03900
YDR479C	Q03370	YLR324W	Q06169		YDR479C	Q03370	YLR324W	Q06169		YAR033W	P39552	YAR033W	P39552		YAR033W	P39552	YAR033W	P39552
YER099C	P38620	YKL181W	P32895		YER099C	P38620	YKL181W	P32895		YMR243C	P20107	YMR243C	P20107		YMR243C	P20107	YMR243C	P20107
YER099C	P38620	YOL061W	Q12265		YER099C	P38620	YOL061W	Q12265		YBR069C	P38085	YBR069C	P38085		YBR069C	P38085	YBR069C	P38085
YER144C	P39944	YMR032W	Q05080		YER144C	P39944	YMR032W	Q05080		YJR091C	P47135	YJR091C	P47135		YJR091C	P47135	YJR091C	P47135
YGR010W	P53204	YLR328W	Q06178		YGR010W	P53204	YLR328W	Q06178		YDR533C	Q04432	YDR533C	Q04432		YDR533C	Q04432	YDR533C	Q04432
YHR129C	P38696	YMR294W	P36224		YHR129C	P38696	YMR294W	P36224		YAL005C	P10591	YAL005C	P10591		YAL005C	P10591	YAL005C	P10591
YIL007C	P40555	YOR117W	P33297		YIL007C	P40555	YOR117W	P33297		YMR139W	P38615	YMR139W	P38615		YMR139W	P38615	YMR139W	P38615
YIL050W	P40186	YPL031C	P17157		YIL050W	P40186	YPL031C	P17157		YDR399W	Q04178	YDR399W	Q04178		YDR399W	Q04178	YDR399W	Q04178
YJL137C	P47011	YLR258W	P27472		YJL137C	P47011	YLR258W	P27472		YHR115C	P38823	YHR115C	P38823		YHR115C	P38823	YHR115C	P38823
YJL184W	P46984	YOR117W	P33297		YJL184W	P46984	YOR117W	P33297		YNL093W	P36019	YNL093W	P36019		YNL093W	P36019	YNL093W	P36019
YKL008C	P28496	YMR298W	Q03579		YKL008C	P28496	YMR298W	Q03579		YFL005W	P07560	YFL005W	P07560		YFL005W	P07560	YFL005W	P07560
YKL135C	P36000	YPL259C	Q00776		YKL135C	P36000	YPL259C	Q00776		YKR014C	P36018	YKR014C	P36018		YKR014C	P36018	YKR014C	P36018
YDR106W	Q04549	YHR129C	P38696		YDR106W	Q04549	YHR129C	P38696		YER057C	P40037	YER057C	P40037		YER057C	P40037	YER057C	P40037
YHR061C	P38785	YMR055C	P26448		YHR061C	P38785	YMR055C	P26448		YDL131W	Q12122	YDL131W	Q12122		YDL131W	Q12122	YDL131W	Q12122
YJL013C	P47074	YOR026W	P26449		YJL013C	P47074	YOR026W	P26449		YDL078C	P32419	YDL078C	P32419		YDL078C	P32419	YDL078C	P32419
YGL116W	P26309	YJL030W	P40958		YGL116W	P26309	YJL030W	P40958		YDR111C	P52892	YDR111C	P52892		YDR111C	P52892	YDR111C	P52892
YLR229C	P19073	YPL161C	P39011		YLR229C	P19073	YPL161C	P39011		YDR054C	P14682	YDR054C	P14682		YDR054C	P14682	YDR054C	P14682
YDL135C	Q12434	YLR229C	P19073		YDL135C	Q12434	YLR229C	P19073		YJL034W	P16474	YJL034W	P16474		YJL034W	P16474	YJL034W	P16474
YDL017W	P06243	YDL160C	P39517		YDL017W	P06243	YDL160C	P39517		YBR011C	P00817	YBR011C	P00817		YBR011C	P00817	YBR011C	P00817
YOR039W	P38930	YOR061W	P19454		YOR039W	P38930	YOR061W	P19454		YCL054W	P25582	YCL054W	P25582		YCL054W	P25582	YCL054W	P25582
YBR135W	P20486	YGR108W	P24868		YBR135W	P20486	YGR108W	P24868		YIL078W	P04801	YIL078W	P04801		YIL078W	P04801	YIL078W	P04801
YBR135W	P20486	YPR119W	P24869		YBR135W	P20486	YPR119W	P24869		YOR229W	Q12206	YOR229W	Q12206		YOR229W	Q12206	YOR229W	Q12206
YBR135W	P20486	YDL155W	P24870		YBR135W	P20486	YDL155W	P24870		YGR097W	P48361	YGR097W	P48361		YGR097W	P48361	YGR097W	P48361
YLR433C	P23287	YNL047C	P53955		YLR433C	P23287	YNL047C	P53955		YBR242W	P38331	YBR242W	P38331		YBR242W	P38331	YBR242W	P38331
YFL039C	P60010	YLL050C	Q03048		YFL039C	P60010	YLL050C	Q03048		YDR353W	P29509	YDR353W	P29509		YDR353W	P29509	YDR353W	P29509
YDL160C	P39517	YOL149W	Q12517		YDL160C	P39517	YOL149W	Q12517		YFL018C	P09624	YFL018C	P09624		YFL018C	P09624	YFL018C	P09624
YDL160C	P39517	YEL015W	P39998		YDL160C	P39517	YEL015W	P39998		YGL012W	P25340	YGL012W	P25340		YGL012W	P25340	YGL012W	P25340
YGL201C	P53091	YIL150C	P32354		YGL201C	P53091	YIL150C	P32354		YGL048C	Q01939	YGL048C	Q01939		YGL048C	Q01939	YGL048C	Q01939
YDR206W	Q03466	YOL149W	Q12517		YDR206W	Q03466	YOL149W	Q12517		YKL166C	P05986	YKL166C	P05986		YKL166C	P05986	YKL166C	P05986
YLR284C	Q05871	YOR180C	Q08558		YLR284C	Q05871	YOR180C	Q08558		YMR290C	Q03532	YMR290C	Q03532		YMR290C	Q03532	YMR290C	Q03532
YJL019W	P47069	YLR233C	P17214		YJL019W	P47069	YLR233C	P17214		YDL126C	P25694	YDL126C	P25694		YDL126C	P25694	YDL126C	P25694
YER052C	P10869	YNL135C	P20081		YER052C	P10869	YNL135C	P20081		YGR123C	P53043	YGR123C	P53043		YGR123C	P53043	YGR123C	P53043
YAL032C	P28004	YLR345W	Q06137		YAL032C	P28004	YLR345W	Q06137		YJL126W	P47016	YJL126W	P47016		YJL126W	P47016	YJL126W	P47016
YAL032C	P28004	YPL151C	Q12417		YAL032C	P28004	YPL151C	Q12417		YDR243C	P23394	YDR243C	P23394		YDR243C	P23394	YDR243C	P23394
YJL124C	P47017	YOR375C	P07262		YJL124C	P47017	YOR375C	P07262		YCR010C	P25613	YCR010C	P25613		YCR010C	P25613	YCR010C	P25613
YDL070W	Q07442	YER133W	P32598		YDL070W	Q07442	YER133W	P32598		YBR149W	P38115	YBR149W	P38115		YBR149W	P38115	YBR149W	P38115
YER133W	P32598	YNL233W	P53858		YER133W	P32598	YNL233W	P53858		YJL138C	P10081	YJL138C	P10081		YJL138C	P10081	YJL138C	P10081
YBR045C	P38229	YER133W	P32598		YBR045C	P38229	YER133W	P32598		YBR054W	P38079	YBR054W	P38079		YBR054W	P38079	YBR054W	P38079
YER133W	P32598	YJL042W	P43638		YER133W	P32598	YJL042W	P43638		YIR033W	P40578	YIR033W	P40578		YIR033W	P40578	YIR033W	P40578
YER133W	P32598	YIR006C	P32521		YER133W	P32598	YIR006C	P32521		YJL164C	P06244	YJL164C	P06244		YJL164C	P06244	YJL164C	P06244
YDR195W	P42073	YER133W	P32598		YDR195W	P42073	YER133W	P32598		YGL120C	P53131	YGL120C	P53131		YGL120C	P53131	YGL120C	P53131
YER133W	P32598	YOR329C	P34758		YER133W	P32598	YOR329C	P34758		YBR006W	P38067	YBR006W	P38067		YBR006W	P38067	YBR006W	P38067
YDR130C	Q03898	YER133W	P32598		YDR130C	Q03898	YER133W	P32598		YDL160C	P39517	YDL160C	P39517		YDL160C	P39517	YDL160C	P39517
YDR412W	Q04031	YER133W	P32598		YDR412W	Q04031	YER133W	P32598		YBR014C	P38068	YBR014C	P38068		YBR014C	P38068	YBR014C	P38068
YDR098C	Q03835	YGL071W	P22149		YDR098C	Q03835	YGL071W	P22149		YGL071W	P22149	YGL071W	P22149		YGL071W	P22149	YGL071W	P22149
YIL105C	P40485	YPL059W	Q02784		YIL105C	P40485	YPL059W	Q02784		YKR059W	P10081	YKR059W	P10081		YKR059W	P10081	YKR059W	P10081
YJR074W	P47123	YLR293C	P32835		YJR074W	P47123	YLR293C	P32835		YJL033W	P20448	YJL033W	P20448		YJL033W	P20448	YJL033W	P20448
YJL110C	P42944	YNL021W	P53973		YJL110C	P42944	YNL021W	P53973		YDL084W	Q07478	YDL084W	Q07478		YDL084W	Q07478	YDL084W	Q07478
YER062C	P40106	YPL201C	Q08956		YER062C	P40106	YPL201C	Q08956		YCR007C	P25354	YCR007C	P25354		YCR007C	P25354	YCR007C	P25354
YHR185C	P38872	YPL204W	P29295		YHR185C	P38872	YPL204W	P29295		YLL034C	Q07844	YLL034C	Q07844		YLL034C	Q07844	YLL034C	Q07844
YDR225W	P04911	YKR048C	P25293		YDR225W	P04911	YKR048C	P25293		YDL064W	P50623	YDL064W	P50623		YDL064W	P50623	YDL064W	P50623
YJL019W	P47069	YOL012C	Q12692		YJL019W	P47069	YOL012C	Q12692		YDR477W	P06782	YDR477W	P06782		YDR477W	P06782	YDR477W	P06782
YDR017C	Q12494	YDR099W	P34730		YDR017C	Q12494	YDR099W	P34730		YBR080C	P18759	YBR080C	P18759		YBR080C	P18759	YBR080C	P18759
YDR122W	P13185	YOL082W	P35193		YDR122W	P13185	YOL082W	P35193		YHR030C	Q00772	YHR030C	Q00772		YHR030C	Q00772	YHR030C	Q00772
YDL159W	P06784	YGR040W	P14681		YDL159W	P06784	YGR040W	P14681		YMR226C	Q05016	YMR226C	Q05016		YMR226C	Q05016	YMR226C	Q05016
YKL103C	P14904	YOL082W	P35193		YKL103C	P14904	YOL082W	P35193		YDL204W	Q12443	YDL204W	Q12443		YDL204W	Q12443	YDL204W	Q12443
YBL026W	P38203	YDL160C	P39517		YBL026W	P38203	YDL160C	P39517		YDL031W	Q12389	YDL031W	Q12389		YDL031W	Q12389	YDL031W	Q12389
YDL088C	Q05166	YML031W	P32500		YDL088C	Q05166	YML031W	P32500		YAL054C	Q01574	YAL054C	Q01574		YAL054C	Q01574	YAL054C	Q01574
YML031W	P32500	YMR153W	Q03790		YML031W	P32500	YMR153W	Q03790		YIL035C	P15790	YIL035C	P15790		YIL035C	P15790	YIL035C	P15790
YFR002W	P34077	YMR153W	Q03790		YFR002W	P34077	YMR153W	Q03790		YNL307C	P21965	YNL307C	P21965		YNL307C	P21965	YNL307C	P21965
YHR129C	P38696	YPL174C	P33420		YHR129C	P38696	YPL174C	P33420		YAL012W	P31373	YAL012W	P31373		YAL012W	P31373	YAL012W	P31373
YFR037C	P43609	YMR091C	P32832		YFR037C	P43609	YMR091C	P32832		YJL128C	P08018	YJL128C	P08018		YJL128C	P08018	YJL128C	P08018
YDR001C	P32356	YLR270W	Q06151		YDR001C	P32356	YLR270W	Q06151		YLL008W	P32892	YLL008W	P32892		YLL008W	P32892	YLL008W	P32892
YER105C	P40064	YMR153W	Q03790		YER105C	P40064	YMR153W	Q03790		YGL203C	P09620	YGL203C	P09620		YGL203C	P09620	YGL203C	P09620
YGL134W	P53124	YPL031C	P17157		YGL134W	P53124	YPL031C	P17157		YMR318C	Q04894	YMR318C	Q04894		YMR318C	Q04894	YMR318C	Q04894
YDL127W	P25693	YDR146C	P08153		YDL127W	P25693	YDR146C	P08153		YLR442C	P06701	YLR442C	P06701		YLR442C	P06701	YLR442C	P06701
YGL215W	P35190	YPL031C	P17157		YGL215W	P35190	YPL031C	P17157		YIL046W	P39014	YIL046W	P39014		YIL046W	P39014	YIL046W	P39014
YDL127W	P25693	YPL031C	P17157		YDL127W	P25693	YPL031C	P17157		YMR223W	P50102	YMR223W	P50102		YMR223W	P50102	YMR223W	P50102
YER059W	P40038	YPL031C	P17157		YER059W	P40038	YPL031C	P17157		YPL017C	Q02733	YPL017C	Q02733		YPL017C	Q02733	YPL017C	Q02733
YPL031C	P17157	YPL219W	Q08966		YPL031C	P17157	YPL219W	Q08966		YDL159W	P06784	YDL159W	P06784		YDL159W	P06784	YDL159W	P06784
YDL179W	Q12477	YPL031C	P17157		YDL179W	Q12477	YPL031C	P17157		YLR397C	P32794	YLR397C	P32794		YLR397C	P32794	YLR397C	P32794
YDR071C	Q12447	YER089C	P39966		YDR071C	Q12447	YER089C	P39966		YCR072C	P25382	YCR072C	P25382		YCR072C	P25382	YCR072C	P25382
YDR076W	P38953	YER095W	P25454		YDR076W	P38953	YER095W	P25454		YOR351C	P24719	YOR351C	P24719		YOR351C	P24719	YOR351C	P24719
YCR066W	P10862	YGL058W	P06104		YCR066W	P10862	YGL058W	P06104		YAR018C	P22209	YAR018C	P22209		YAR018C	P22209	YAR018C	P22209
YDL090C	P22007	YKL019W	P29703		YDL090C	P22007	YKL019W	P29703		YHR037W	P07275	YHR037W	P07275		YHR037W	P07275	YHR037W	P07275
YGL158W	P38622	YLR113W	P32485		YGL158W	P38622	YLR113W	P32485		YGR028W	P28737	YGR028W	P28737		YGR028W	P28737	YGR028W	P28737
YPL161C	P39011	YPR165W	P06780		YPL161C	P39011	YPR165W	P06780		YDR394W	P33298	YDR394W	P33298		YDR394W	P33298	YDR394W	P33298
YKR055W	Q00246	YPL161C	P39011		YKR055W	Q00246	YPL161C	P39011		YJR045C	P0CS90	YJR045C	P0CS90		YJR045C	P0CS90	YJR045C	P0CS90
YJR094C	P21190	YMR139W	P38615		YJR094C	P21190	YMR139W	P38615		YPR138C	P53390	YPR138C	P53390		YPR138C	P53390	YPR138C	P53390
YGL189C	P39938	YLR435W	Q06672		YGL189C	P39938	YLR435W	Q06672		YER174C	P32642	YER174C	P32642		YER174C	P32642	YER174C	P32642
YER131W	P39939	YLR435W	Q06672		YER131W	P39939	YLR435W	Q06672		YIR036C	P40580	YIR036C	P40580		YIR036C	P40580	YIR036C	P40580
YLR264W	P0C0X0	YOL149W	Q12517		YLR264W	P0C0X0	YOL149W	Q12517		YLR113W	P32485	YLR113W	P32485		YLR113W	P32485	YLR113W	P32485
YBR211C	P38313	YDR394W	P33298		YBR211C	P38313	YDR394W	P33298		YHR129C	P38696	YHR129C	P38696		YHR129C	P38696	YHR129C	P38696
YDR394W	P33298	YOR259C	P53549		YDR394W	P33298	YOR259C	P53549		YPL061W	P54115	YPL061W	P54115		YPL061W	P54115	YPL061W	P54115
YDR394W	P33298	YOR117W	P33297		YDR394W	P33298	YOR117W	P33297		YHR096C	P38695	YHR096C	P38695		YHR096C	P38695	YHR096C	P38695
YBL025W	P38204	YDL113C	Q07528		YBL025W	P38204	YDL113C	Q07528		YNL264C	P53844	YNL264C	P53844		YNL264C	P53844	YNL264C	P53844
YCR027C	P25378	YOL083W	Q12292		YCR027C	P25378	YOL083W	Q12292		YLR306W	P52491	YLR306W	P52491		YLR306W	P52491	YLR306W	P52491
YGL229C	P53036	YPR040W	Q12199		YGL229C	P53036	YPR040W	Q12199		YLR108C	Q12259	YLR108C	Q12259		YLR108C	Q12259	YLR108C	Q12259
YDL212W	Q02774	YDR508C	P48813		YDL212W	Q02774	YDR508C	P48813		YOR316C	P32798	YOR316C	P32798		YOR316C	P32798	YOR316C	P32798
YGL115W	P12904	YGL208W	P34164		YGL115W	P12904	YGL208W	P34164		YCL025C	P25376	YCL025C	P25376		YCL025C	P25376	YCL025C	P25376
YDR328C	P52286	YIL046W	P39014		YDR328C	P52286	YIL046W	P39014		YPR042C	Q12221	YPR042C	Q12221		YPR042C	Q12221	YPR042C	Q12221
YDR139C	Q03919	YDR328C	P52286		YDR139C	Q03919	YDR328C	P52286		YPL280W	Q08992	YPL280W	Q08992		YPL280W	Q08992	YPL280W	Q08992
YFL029C	P43568	YPR054W	P41808		YFL029C	P43568	YPR054W	P41808		YOR391C	Q08914	YOR391C	Q08914		YOR391C	Q08914	YOR391C	Q08914
YDL064W	P50623	YDR510W	Q12306		YDL064W	P50623	YDR510W	Q12306		YJR133W	P47165	YJR133W	P47165		YJR133W	P47165	YJR133W	P47165
YDR477W	P06782	YER027C	Q04739		YDR477W	P06782	YER027C	Q04739		YNL116W	P53924	YNL116W	P53924		YNL116W	P53924	YNL116W	P53924
YDR477W	P06782	YGL208W	P34164		YDR477W	P06782	YGL208W	P34164		YOR089C	P36017	YOR089C	P36017		YOR089C	P36017	YOR089C	P36017
YER027C	Q04739	YGL115W	P12904		YER027C	Q04739	YGL115W	P12904		YML001W	P32939	YML001W	P32939		YML001W	P32939	YML001W	P32939
YMR095C	Q03144	YMR096W	Q03148		YMR095C	Q03144	YMR096W	Q03148		YIL051C	P40185	YIL051C	P40185		YIL051C	P40185	YIL051C	P40185
YFL060C	P43544	YMR096W	Q03148		YFL060C	P43544	YMR096W	Q03148		YDL182W	P48570	YDL182W	P48570		YDL182W	P48570	YDL182W	P48570
YFL059W	P43545	YFL060C	P43544		YFL059W	P43545	YFL060C	P43544		YOL126C	P22133	YOL126C	P22133		YOL126C	P22133	YOL126C	P22133
YDR218C	Q04921	YJR076C	P32458		YDR218C	Q04921	YJR076C	P32458		YLR089C	P52893	YLR089C	P52893		YLR089C	P52893	YLR089C	P52893
YER161C	P06843	YGL201C	P53091		YER161C	P06843	YGL201C	P53091		YMR022W	Q02159	YMR022W	Q02159		YMR022W	Q02159	YMR022W	Q02159
YCL032W	P25344	YLR362W	P23561		YCL032W	P25344	YLR362W	P23561		YMR267W	P28239	YMR267W	P28239		YMR267W	P28239	YMR267W	P28239
YDR311W	P32776	YKL103C	P14904		YDR311W	P32776	YKL103C	P14904		YBR061C	P38238	YBR061C	P38238		YBR061C	P38238	YBR061C	P38238
YDR311W	P32776	YOL082W	P35193		YDR311W	P32776	YOL082W	P35193		YKL194C	P07236	YKL194C	P07236		YKL194C	P07236	YKL194C	P07236
YMR233W	Q05024	YOL006C	P04786		YMR233W	Q05024	YOL006C	P04786		YPL139C	Q03010	YPL139C	Q03010		YPL139C	Q03010	YPL139C	Q03010
YIL033C	P07278	YKL166C	P05986		YIL033C	P07278	YKL166C	P05986		YPR115W	Q06108	YPR115W	Q06108		YPR115W	Q06108	YPR115W	Q06108
YDR020C	Q12084	YNR012W	P27515		YDR020C	Q12084	YNR012W	P27515		YGL101W	P53144	YGL101W	P53144		YGL101W	P53144	YGL101W	P53144
YGL212W	P32912	YMR053C	P46679		YGL212W	P32912	YMR053C	P46679		YHR106W	P38816	YHR106W	P38816		YHR106W	P38816	YHR106W	P38816
YLR025W	P39929	YPR173C	P52917		YLR025W	P39929	YPR173C	P52917		YNL280C	P32462	YNL280C	P32462		YNL280C	P32462	YNL280C	P32462
YAL036C	P39729	YDR152W	Q03768		YAL036C	P39729	YDR152W	Q03768		YPR173C	P52917	YPR173C	P52917		YPR173C	P52917	YPR173C	P52917
YAR014C	P27637	YER133W	P32598		YAR014C	P27637	YER133W	P32598		YNL161W	P53894	YNL161W	P53894		YNL161W	P53894	YNL161W	P53894
YBR052C	P38234	YDR032C	Q12335		YBR052C	P38234	YDR032C	Q12335		YNL112W	P24783	YNL112W	P24783		YNL112W	P24783	YNL112W	P24783
YBR270C	P38346	YIL105C	P40485		YBR270C	P38346	YIL105C	P40485		YML016C	P26570	YML016C	P26570		YML016C	P26570	YML016C	P26570
YCL024W	P25389	YKR048C	P25293		YCL024W	P25389	YKR048C	P25293		YLR351C	P49954	YLR351C	P49954		YLR351C	P49954	YLR351C	P49954
YCR004C	P25349	YDR032C	Q12335		YCR004C	P25349	YDR032C	Q12335		YLR433C	P23287	YLR433C	P23287		YLR433C	P23287	YLR433C	P23287
YDL076C	Q07458	YLR098C	P43634		YDL076C	Q07458	YLR098C	P43634		YDR384C	Q12359	YDR384C	Q12359		YDR384C	Q12359	YDR384C	Q12359
YDL089W	Q12066	YLR324W	Q06169		YDL089W	Q12066	YLR324W	Q06169		YHR104W	P38715	YHR104W	P38715		YHR104W	P38715	YHR104W	P38715
YDL113C	Q07528	YJL036W	P47057		YDL113C	Q07528	YJL036W	P47057		YPL119C	P24784	YPL119C	P24784		YPL119C	P24784	YPL119C	P24784
YDL239C	Q07732	YLR098C	P43634		YDL239C	Q07732	YLR098C	P43634		YCR021C	P25619	YCR021C	P25619		YCR021C	P25619	YCR021C	P25619
YDR026C	Q12457	YDR110W	O13329		YDR026C	Q12457	YDR110W	O13329		YKL020C	P35210	YKL020C	P35210		YKL020C	P35210	YKL020C	P35210
YBR125C	P38089	YDR071C	Q12447		YBR125C	P38089	YDR071C	Q12447		YPL265W	P53388	YPL265W	P53388		YPL265W	P53388	YPL265W	P53388
YDR132C	Q03900	YJL218W	P40892		YDR132C	Q03900	YJL218W	P40892		YKL078W	P36009	YKL078W	P36009		YKL078W	P36009	YKL078W	P36009
YDR200C	Q03944	YMR052W	P46671		YDR200C	Q03944	YMR052W	P46671		YDL010W	Q12438	YDL010W	Q12438		YDL010W	Q12438	YDL010W	Q12438
YDR200C	Q03944	YNL127W	P53917		YDR200C	Q03944	YNL127W	P53917		YPL202C	Q08957	YPL202C	Q08957		YPL202C	Q08957	YPL202C	Q08957
YFR042W	P43614	YPR159W	P32486		YFR042W	P43614	YPR159W	P32486		YOR204W	P06634	YOR204W	P06634		YOR204W	P06634	YOR204W	P06634
YAR033W	P39552	YGL051W	P53176		YAR033W	P39552	YGL051W	P53176		YGL051W	P53176	YGL051W	P53176		YGL051W	P53176	YGL051W	P53176
YGR058W	P53238	YGR136W	P53281		YGR058W	P53238	YGR136W	P53281		YLR248W	P38623	YLR248W	P38623		YLR248W	P38623	YLR248W	P38623
YGL019W	P43639	YGR068C	P53244		YGL019W	P43639	YGR068C	P53244		YOR061W	P19454	YOR061W	P19454		YOR061W	P19454	YOR061W	P19454
YDR152W	Q03768	YGR173W	P53295		YDR152W	Q03768	YGR173W	P53295		YLR362W	P23561	YLR362W	P23561		YLR362W	P23561	YLR362W	P23561
YHR105W	P38815	YOR034C	Q12013		YHR105W	P38815	YOR034C	Q12013		YIL124W	P40471	YIL124W	P40471		YIL124W	P40471	YIL124W	P40471
YBR205W	P38130	YHR105W	P38815		YBR205W	P38130	YHR105W	P38815		YDR233C	Q04947	YDR233C	Q04947		YDR233C	Q04947	YDR233C	Q04947
YHR115C	P38823	YLR215C	Q05791		YHR115C	P38823	YLR215C	Q05791		YPL091W	P41921	YPL091W	P41921		YPL091W	P41921	YPL091W	P41921
YER081W	P40054	YIL074C	P40510		YER081W	P40054	YIL074C	P40510		YBR222C	P38137	YBR222C	P38137		YBR222C	P38137	YBR222C	P38137
YIL105C	P40485	YNL047C	P53955		YIL105C	P40485	YNL047C	P53955		YHR112C	P38716	YHR112C	P38716		YHR112C	P38716	YHR112C	P38716
YJL048C	P47049	YKL130C	P36068		YJL048C	P47049	YKL130C	P36068		YNL329C	P33760	YNL329C	P33760		YNL329C	P33760	YNL329C	P33760
YJL112W	P47025	YLL001W	P54861		YJL112W	P47025	YLL001W	P54861		YMR297W	P00729	YMR297W	P00729		YMR297W	P00729	YMR297W	P00729
YJR072C	P47122	YLR243W	Q06543		YJR072C	P47122	YLR243W	Q06543		YOL086C	P00330	YOL086C	P00330		YOL086C	P00330	YOL086C	P00330
YJR072C	P47122	YOR262W	Q08726		YJR072C	P47122	YOR262W	Q08726		YML065W	P54784	YML065W	P54784		YML065W	P54784	YML065W	P54784
YLL049W	Q07887	YNR069C	P53755		YLL049W	Q07887	YNR069C	P53755		YNL006W	P41318	YNL006W	P41318		YNL006W	P41318	YNL006W	P41318
YGR158C	P48240	YLR345W	Q06137		YGR158C	P48240	YLR345W	Q06137		YNL186W	P53874	YNL186W	P53874		YNL186W	P53874	YNL186W	P53874
YJR009C	P00358	YML053C	Q04978		YJR009C	P00358	YML053C	Q04978		YPL106C	P32589	YPL106C	P32589		YPL106C	P32589	YPL106C	P32589
YIL105C	P40485	YMR068W	Q04749		YIL105C	P40485	YMR068W	Q04749		YPL153C	P22216	YPL153C	P22216		YPL153C	P22216	YPL153C	P22216
YKL142W	P35719	YMR210W	Q03649		YKL142W	P35719	YMR210W	Q03649		YOR117W	P33297	YOR117W	P33297		YOR117W	P33297	YOR117W	P33297
YNL201C	P40164	YOR047C	Q02794		YNL201C	P40164	YOR047C	Q02794		YAL060W	P39714	YAL061W	P39713		YAL060W	P39714	YAL061W	P39713
YIL074C	P40510	YNL311C	P42843		YIL074C	P40510	YNL311C	P42843		YHR117W	P38825	YNL121C	P07213		YHR117W	P38825	YNL121C	P07213
YNR068C	P53754	YNR069C	P53755		YNR068C	P53754	YNR069C	P53755		YNL037C	P28834	YOR136W	P28241		YNL037C	P28834	YOR136W	P28241
YNL032W	P53965	YNL056W	P53949		YNL032W	P53965	YNL056W	P53949		YDL229W	P11484	YER103W	P22202		YDL229W	P11484	YER103W	P22202
YNL056W	P53949	YNL099C	P50946		YNL056W	P53949	YNL099C	P50946		YJL045W	P47052	YKL148C	Q00711		YJL045W	P47052	YKL148C	Q00711
YOR036W	P32854	YPL151C	Q12417		YOR036W	P32854	YPL151C	Q12417		YDR483W	P27809	YOR099W	P27810		YDR483W	P27809	YOR099W	P27810
YBL007C	P32790	YHR016C	P32793		YBL007C	P32790	YHR016C	P32793		YLR284C	Q05871	YOR180C	Q08558		YLR284C	Q05871	YOR180C	Q08558
YGR268C	P40325	YHR016C	P32793		YGR268C	P40325	YHR016C	P32793		YKL129C	P36006	YMR109W	Q04439		YKL129C	P36006	YMR109W	Q04439
YER133W	P32598	YLR263W	P14291		YER133W	P32598	YLR263W	P14291		YLR146C	Q12455	YPR069C	Q12074		YLR146C	Q12455	YPR069C	Q12074
YER089C	P39966	YHR079C	P32361		YER089C	P39966	YHR079C	P32361		YEL022W	P39993	YJR031C	P47102		YEL022W	P39993	YJR031C	P47102
YHR030C	Q00772	YOR208W	P29461		YHR030C	Q00772	YOR208W	P29461		YKL091C	P33324	YMR079W	P24280		YKL091C	P33324	YMR079W	P24280
YBL016W	P16892	YER075C	P40048		YBL016W	P16892	YER075C	P40048		YJL099W	P40955	YKR027W	P36122		YJL099W	P40955	YKR027W	P36122
YER075C	P40048	YHR030C	Q00772		YER075C	P40048	YHR030C	Q00772		YNL087W	P48231	YOR086C	Q12466		YNL087W	P48231	YOR086C	Q12466
YDL192W	P11076	YER122C	P38682		YDL192W	P11076	YER122C	P38682		YFL060C	P43544	YMR095C	Q03144		YFL060C	P43544	YMR095C	Q03144
YER155C	P39960	YLR229C	P19073		YER155C	P39960	YLR229C	P19073		YDL134C	P23594	YDR075W	P32345		YDL134C	P23594	YDR075W	P32345
YGR152C	P13856	YKL092C	P33314		YGR152C	P13856	YKL092C	P33314		YDL047W	P20604	YDR075W	P32345		YDL047W	P20604	YDR075W	P32345
YDL192W	P11076	YDL226C	P35197		YDL192W	P11076	YDL226C	P35197		YER103W	P22202	YNL209W	P40150		YER103W	P22202	YNL209W	P40150
YFL005W	P07560	YNL272C	P17065		YFL005W	P07560	YNL272C	P17065		YLR260W	Q06147	YOR171C	Q12246		YLR260W	Q06147	YOR171C	Q12246
YML097C	P54787	YOR089C	P36017		YML097C	P54787	YOR089C	P36017		YDL021W	Q12008	YOL056W	Q12326		YDL021W	Q12008	YOL056W	Q12326
YDR225W	P04911	YJL081C	P80428		YDR225W	P04911	YJL081C	P80428		YHR065C	P38712	YHR169W	P38719		YHR065C	P38712	YHR169W	P38719
YDR224C	P02293	YJL081C	P80428		YDR224C	P02293	YJL081C	P80428		YJL134W	P47013	YKR053C	P23501		YJL134W	P47013	YKR053C	P23501
YDL140C	P04050	YJR017C	P22696		YDL140C	P04050	YJR017C	P22696		YBR068C	P38084	YDR046C	P41815		YBR068C	P38084	YDR046C	P41815
YLR293C	P32835	YOR160W	Q99189		YLR293C	P32835	YOR160W	Q99189		YBL075C	P09435	YNL209W	P40150		YBL075C	P09435	YNL209W	P40150
YDL140C	P04050	YER125W	P39940		YDL140C	P04050	YER125W	P39940		YLR293C	P32835	YOR185C	P32836		YLR293C	P32835	YOR185C	P32836
YDR224C	P02293	YIL126W	P32597		YDR224C	P02293	YIL126W	P32597		YFL037W	P02557	YML124C	P09734		YFL037W	P02557	YML124C	P09734
YMR043W	P11746	YNL068C	P41813		YMR043W	P11746	YNL068C	P41813		YMR237W	Q05029	YOR299W	Q08754		YMR237W	Q05029	YOR299W	Q08754
YMR167W	P38920	YOL090W	P25847		YMR167W	P38920	YOL090W	P25847		YBR244W	P38143	YKL026C	P36014		YBR244W	P38143	YKL026C	P36014
YDR097C	Q03834	YOL090W	P25847		YDR097C	Q03834	YOL090W	P25847		YBL075C	P09435	YLL024C	P10592		YBL075C	P09435	YLL024C	P10592
YNL082W	P14242	YOL090W	P25847		YNL082W	P14242	YOL090W	P25847		YGR092W	P22204	YPR111W	P32328		YGR092W	P22204	YPR111W	P32328
YDR207C	P39001	YOR304W	Q08773		YDR207C	P39001	YOR304W	Q08773		YJR130C	P47164	YML082W	Q04533		YJR130C	P47164	YML082W	Q04533
YDR373W	Q06389	YNL267W	P39104		YDR373W	Q06389	YNL267W	P39104		YDL127W	P25693	YDL179W	Q12477		YDL127W	P25693	YDL179W	Q12477
YDR062W	P40970	YMR296C	P25045		YDR062W	P40970	YMR296C	P25045		YER017C	P39925	YMR089C	P40341		YER017C	P39925	YMR089C	P40341
YCR092C	P25336	YOL090W	P25847		YCR092C	P25336	YOL090W	P25847		YDL229W	P11484	YNL209W	P40150		YDL229W	P11484	YNL209W	P40150
YJR068W	P40348	YNL290W	P38629		YJR068W	P40348	YNL290W	P38629		YDL134C	P23594	YDL188C	P23595		YDL134C	P23594	YDL188C	P23595
YBR087W	P38251	YJR068W	P40348		YBR087W	P38251	YJR068W	P40348		YMR323W	P42222	YPL281C	P0CX11		YMR323W	P42222	YPL281C	P0CX11
YNL290W	P38629	YOL094C	P40339		YNL290W	P38629	YOL094C	P40339		YKL081W	P36008	YPL048W	P29547		YKL081W	P36008	YPL048W	P29547
YIL109C	P40482	YPR181C	P15303		YIL109C	P40482	YPR181C	P15303		YHL033C	P17076	YLL045C	P29453		YHL033C	P17076	YLL045C	P29453
YDR227W	P11978	YLR442C	P06701		YDR227W	P11978	YLR442C	P06701		YGR254W	P00924	YPL281C	P0CX11		YGR254W	P00924	YPL281C	P0CX11
YFL008W	P32908	YJL074C	P47037		YFL008W	P32908	YJL074C	P47037		YER103W	P22202	YLL024C	P10592		YER103W	P22202	YLL024C	P10592
YGR285C	P32527	YHR064C	P38788		YGR285C	P32527	YHR064C	P38788		YMR006C	Q03674	YMR008C	P39105		YMR006C	Q03674	YMR008C	P39105
YBR236C	P32783	YDL140C	P04050		YBR236C	P32783	YDL140C	P04050		YDL229W	P11484	YLL024C	P10592		YDL229W	P11484	YLL024C	P10592
YIL004C	P22804	YPL218W	P20606		YIL004C	P22804	YPL218W	P20606		YAR071W	P35842	YBR093C	P00635		YAR071W	P35842	YBR093C	P00635
YIL004C	P22804	YIL109C	P40482		YIL004C	P22804	YIL109C	P40482		YBR052C	P38234	YDR032C	Q12335		YBR052C	P38234	YDR032C	Q12335
YIL159W	P40450	YKR055W	Q00246		YIL159W	P40450	YKR055W	Q00246		YGR070W	P53046	YLR371W	P51862		YGR070W	P53046	YLR371W	P51862
YIL109C	P40482	YLR078C	P25385		YIL109C	P40482	YLR078C	P25385		YDL093W	P52867	YDL095W	P33775		YDL093W	P52867	YDL095W	P33775
YAL041W	P11433	YGR152C	P13856		YAL041W	P11433	YGR152C	P13856		YIL013C	P40550	YOR011W	Q08409		YIL013C	P40550	YOR011W	Q08409
YCR038C	P25300	YLR293C	P32835		YCR038C	P25300	YLR293C	P32835		YCR034W	P25358	YLR372W	P40319		YCR034W	P25358	YLR372W	P40319
YCR002C	P25342	YNL166C	P53890		YCR002C	P25342	YNL166C	P53890		YIL109C	P40482	YNL049C	P53953		YIL109C	P40482	YNL049C	P53953
YJR076C	P32458	YNL166C	P53890		YJR076C	P32458	YNL166C	P53890		YDL022W	Q00055	YOL059W	P41911		YDL022W	Q00055	YOL059W	P41911
YHR107C	P32468	YNL166C	P53890		YHR107C	P32468	YNL166C	P53890		YBR020W	P04385	YDR009W	P13045		YBR020W	P04385	YDR009W	P13045
YGL116W	P26309	YKL101W	P34244		YGL116W	P26309	YKL101W	P34244		YKL126W	P12688	YMR104C	P18961		YKL126W	P12688	YMR104C	P18961
YLR310C	P04821	YOR101W	P01119		YLR310C	P04821	YOR101W	P01119		YBL075C	P09435	YER103W	P22202		YBL075C	P09435	YER103W	P22202
YLR310C	P04821	YNL098C	P01120		YLR310C	P04821	YNL098C	P01120		YDL188C	P23595	YNR032W	P32838		YDL188C	P23595	YNR032W	P32838
YBR160W	P00546	YPR120C	P30283		YBR160W	P00546	YPR120C	P30283		YEL036C	P32629	YML115C	P23642		YEL036C	P32629	YML115C	P23642
YBR160W	P00546	YLR079W	P38634		YBR160W	P00546	YLR079W	P38634		YGR108W	P24868	YPR119W	P24869		YGR108W	P24868	YPR119W	P24869
YBR160W	P00546	YJL194W	P09119		YBR160W	P00546	YJL194W	P09119		YIL111W	P00425	YNL052W	P00424		YIL111W	P00425	YNL052W	P00424
YLR314C	P32457	YNL166C	P53890		YLR314C	P32457	YNL166C	P53890		YGR087C	P26263	YLR134W	P16467		YGR087C	P26263	YLR134W	P16467
YLR314C	P32457	YMR055C	P26448		YLR314C	P32457	YMR055C	P26448		YGR085C	Q3E757	YPR102C	P0C0W9		YGR085C	Q3E757	YPR102C	P0C0W9
YNL188W	P11927	YOR257W	P06704		YNL188W	P11927	YOR257W	P06704		YBR169C	P32590	YPL106C	P32589		YBR169C	P32590	YPL106C	P32589
YMR001C	P32562	YPL255W	Q12365		YMR001C	P32562	YPL255W	Q12365		YGR199W	P42934	YOR321W	P47190		YGR199W	P42934	YOR321W	P47190
YBL023C	P29469	YJL194W	P09119		YBL023C	P29469	YJL194W	P09119		YGR254W	P00924	YOR393W	P0CX10		YGR254W	P00924	YOR393W	P0CX10
YBR202W	P38132	YJL194W	P09119		YBR202W	P38132	YJL194W	P09119		YLR229C	P19073	YPR165W	P06780		YLR229C	P19073	YPR165W	P06780
YJL194W	P09119	YML065W	P54784		YJL194W	P09119	YML065W	P54784		YBR249C	P32449	YDR035W	P14843		YBR249C	P32449	YDR035W	P14843
YDL140C	P04050	YLR418C	Q06697		YDL140C	P04050	YLR418C	Q06697		YLR044C	P06169	YLR134W	P16467		YLR044C	P06169	YLR134W	P16467
YDL140C	P04050	YGL130W	Q01159		YDL140C	P04050	YGL130W	Q01159		YBL075C	P09435	YDL229W	P11484		YBL075C	P09435	YDL229W	P11484
YBR274W	P38147	YDR113C	P40316		YBR274W	P38147	YDR113C	P40316		YFL053W	P43550	YML070W	P54838		YFL053W	P43550	YML070W	P54838
YER148W	P13393	YGL019W	P43639		YER148W	P13393	YGL019W	P43639		YER027C	Q04739	YGL208W	P34164		YER027C	Q04739	YGL208W	P34164
YBR135W	P20486	YPL256C	P20438		YBR135W	P20486	YPL256C	P20438		YDR441C	P36973	YML022W	P49435		YDR441C	P36973	YML022W	P49435
YHR166C	P16522	YPR119W	P24869		YHR166C	P16522	YPR119W	P24869		YDL047W	P20604	YDL134C	P23594		YDL047W	P20604	YDL134C	P23594
YLR079W	P38634	YPR120C	P30283		YLR079W	P38634	YPR120C	P30283		YBR245C	P38144	YOR304W	Q08773		YBR245C	P38144	YOR304W	Q08773
YBR109C	P06787	YDR356W	P32380		YBR109C	P06787	YDR356W	P32380		YER031C	P38555	YGL210W	P51996		YER031C	P38555	YGL210W	P51996
YGR113W	P53267	YKL049C	P36012		YGR113W	P53267	YKL049C	P36012		YIR031C	P21826	YNL117W	P30952		YIR031C	P21826	YNL117W	P30952
YBL016W	P16892	YPL049C	Q03063		YBL016W	P16892	YPL049C	Q03063		YBR160W	P00546	YKL139W	Q03957		YBR160W	P00546	YKL139W	Q03957
YGR040W	P14681	YPL049C	Q03063		YGR040W	P14681	YPL049C	Q03063		YDR312W	Q12153	YHR066W	P38789		YDR312W	Q12153	YHR066W	P38789
YBL016W	P16892	YDR480W	Q03373		YBL016W	P16892	YDR480W	Q03373		YFL060C	P43544	YNL334C	P53823		YFL060C	P43544	YNL334C	P53823
YDR480W	Q03373	YGR040W	P14681		YDR480W	Q03373	YGR040W	P14681		YNL299W	P48561	YOL115W	P53632		YNL299W	P48561	YOL115W	P53632
YGL200C	P32803	YPL218W	P20606		YGL200C	P32803	YPL218W	P20606		YGR124W	P49090	YPR145W	P49089		YGR124W	P49090	YPR145W	P49089
YGL200C	P32803	YIL109C	P40482		YGL200C	P32803	YIL109C	P40482		YMR008C	P39105	YOL011W	Q08108		YMR008C	P39105	YOL011W	Q08108
YIL109C	P40482	YML012W	P54837		YIL109C	P40482	YML012W	P54837		YAL023C	P31382	YGR199W	P42934		YAL023C	P31382	YGR199W	P42934
YDR283C	P15442	YFR009W	P43535		YDR283C	P15442	YFR009W	P43535		YBR205W	P38130	YOR099W	P27810		YBR205W	P38130	YOR099W	P27810
YDR358W	Q06336	YGL206C	P22137		YDR358W	Q06336	YGL206C	P22137		YNL301C	P0CX50	YOL120C	P0CX49		YNL301C	P0CX50	YOL120C	P0CX49
YGL206C	P22137	YHR108W	P38817		YGL206C	P22137	YHR108W	P38817		YHL001W	P38754	YKL006W	P36105		YHL001W	P38754	YKL006W	P36105
YHR061C	P38785	YJR053W	P47113		YHR061C	P38785	YJR053W	P47113		YHR203C	P0CX36	YJR145C	P0CX35		YHR203C	P0CX36	YJR145C	P0CX35
YFR028C	Q00684	YHR061C	P38785		YFR028C	Q00684	YHR061C	P38785		YBR218C	P32327	YGL062W	P11154		YBR218C	P32327	YGL062W	P11154
YDL207W	Q12315	YOR046C	P20449		YDL207W	Q12315	YOR046C	P20449		YDL138W	Q12300	YDL194W	P10870		YDL138W	Q12300	YDL194W	P10870
YBL016W	P16892	YHR005C	P08539		YBL016W	P16892	YHR005C	P08539		YBR001C	P35172	YDR001C	P32356		YBR001C	P35172	YDR001C	P32356
YER020W	P10823	YJL106W	P32581		YER020W	P10823	YJL106W	P32581		YGL089C	P32435	YPL187W	P01149		YGL089C	P32435	YPL187W	P01149
YGR218W	P30822	YLR293C	P32835		YGR218W	P30822	YLR293C	P32835		YBR299W	P38158	YGR292W	P53341		YBR299W	P38158	YGR292W	P53341
YDR002W	P41920	YLR293C	P32835		YDR002W	P41920	YLR293C	P32835		YIL114C	P40478	YNL055C	P04840		YIL114C	P40478	YNL055C	P04840
YGL238W	P33307	YLR293C	P32835		YGL238W	P33307	YLR293C	P32835		YJL052W	P00360	YJR009C	P00358		YJL052W	P00360	YJR009C	P00358
YJL041W	P14907	YLR293C	P32835		YJL041W	P14907	YLR293C	P32835		YFL037W	P02557	YML085C	P09733		YFL037W	P02557	YML085C	P09733
YDR295C	Q06629	YNL021W	P53973		YDR295C	Q06629	YNL021W	P53973		YBR205W	P38130	YDR483W	P27809		YBR205W	P38130	YDR483W	P27809
YNL021W	P53973	YPR179C	Q06623		YNL021W	P53973	YPR179C	Q06623		YCR073W-A	P37262	YNR034W	P50278		YCR073W-A	P37262	YNR034W	P50278
YDL140C	P04050	YLR113W	P32485		YDL140C	P04050	YLR113W	P32485		YAL034C	P28003	YOR338W	Q99326		YAL034C	P28003	YOR338W	Q99326
YDL084W	Q07478	YDR138W	P17629		YDL084W	Q07478	YDR138W	P17629		YDL155W	P24870	YLR210W	P24871		YDL155W	P24870	YLR210W	P24871
YMR080C	P30771	YOL123W	Q99383		YMR080C	P30771	YOL123W	Q99383		YGR132C	P40961	YGR231C	P50085		YGR132C	P40961	YGR231C	P50085
YBR193C	P38304	YGL253W	P04807		YBR193C	P38304	YGL253W	P04807		YGR138C	P53283	YPR156C	Q06451		YGR138C	P53283	YPR156C	Q06451
YKL205W	P33418	YLR293C	P32835		YKL205W	P33418	YLR293C	P32835		YMR095C	Q03144	YNL334C	P53823		YMR095C	Q03144	YNL334C	P53823
YAL024C	P07866	YNL098C	P01120		YAL024C	P07866	YNL098C	P01120		YBL002W	P02294	YDR224C	P02293		YBL002W	P02294	YDR224C	P02293
YMR047C	Q02630	YPL169C	Q99257		YMR047C	Q02630	YPL169C	Q99257		YLL062C	Q12525	YPL273W	Q08985		YLL062C	Q12525	YPL273W	Q08985
YER125W	P39940	YIR033W	P40578		YER125W	P39940	YIR033W	P40578		YDL047W	P20604	YNR032W	P32838		YDL047W	P20604	YNR032W	P32838
YGL035C	P27705	YGL253W	P04807		YGL035C	P27705	YGL253W	P04807		YKL141W	P33421	YMR118C	Q04487		YKL141W	P33421	YMR118C	Q04487
YDR092W	P52490	YGL087C	P53152		YDR092W	P52490	YGL087C	P53152		YDL134C	P23594	YNR032W	P32838		YDL134C	P23594	YNR032W	P32838
YGR092W	P22204	YIL106W	P40484		YGR092W	P22204	YIL106W	P40484		YOR393W	P0CX10	YPL281C	P0CX11		YOR393W	P0CX10	YPL281C	P0CX11
YER111C	P25302	YHR030C	Q00772		YER111C	P25302	YHR030C	Q00772		YLL024C	P10592	YNL209W	P40150		YLL024C	P10592	YNL209W	P40150
YHR030C	Q00772	YLR182W	P09959		YHR030C	Q00772	YLR182W	P09959		YOL055C	Q08224	YPL258C	Q08975		YOL055C	Q08224	YPL258C	Q08975
YBR088C	P15873	YOL090W	P25847		YBR088C	P15873	YOL090W	P25847		YNL106C	P50942	YOR109W	Q12271		YNL106C	P50942	YOR109W	Q12271
YDR477W	P06782	YOR047C	Q02794		YDR477W	P06782	YOR047C	Q02794		YGR109C	P32943	YPR120C	P30283		YGR109C	P32943	YPR120C	P30283
YGL106W	P53141	YOR326W	P19524		YGL106W	P53141	YOR326W	P19524		YDL175C	Q12476	YIL079C	P40507		YDL175C	Q12476	YIL079C	P40507
YJL020C	P47068	YKL129C	P36006		YJL020C	P47068	YKL129C	P36006		YML085C	P09733	YML124C	P09734		YML085C	P09733	YML124C	P09734
YMR109W	Q04439	YOR035C	P51534		YMR109W	Q04439	YOR035C	P51534		YLR174W	P41939	YNL009W	P53982		YLR174W	P41939	YNL009W	P53982
YJL020C	P47068	YMR109W	Q04439		YJL020C	P47068	YMR109W	Q04439		YMR199W	P20437	YPL256C	P20438		YMR199W	P20437	YPL256C	P20438
YDL208W	P32495	YNL124W	P53919		YDL208W	P32495	YNL124W	P53919		YML111W	Q03758	YMR275C	P48524		YML111W	Q03758	YMR275C	P48524
YDR162C	Q12163	YJL128C	P08018		YDR162C	Q12163	YJL128C	P08018		YNR001C	P00890	YPR001W	P43635		YNR001C	P00890	YPR001W	P43635
YDL042C	P06700	YJL076W	P47035		YDL042C	P06700	YJL076W	P47035		YLL010C	Q07800	YLR019W	Q07949		YLL010C	Q07800	YLR019W	Q07949
YDL064W	P50623	YOR156C	Q12216		YDL064W	P50623	YOR156C	Q12216		YCL050C	P16550	YDR530C	P22108		YCL050C	P16550	YDR530C	P22108
YGL071W	P22149	YPR052C	P11632		YGL071W	P22149	YPR052C	P11632		YDL075W	P0C2H8	YLR406C	P0C2H9		YDL075W	P0C2H8	YLR406C	P0C2H9
YDR432W	Q01560	YIL079C	P40507		YDR432W	Q01560	YIL079C	P40507		YAL030W	P31109	YOR327C	P33328		YAL030W	P31109	YOR327C	P33328
YMR167W	P38920	YOL043C	Q08214		YMR167W	P38920	YOL043C	Q08214		YGR032W	P40989	YLR342W	P38631		YGR032W	P40989	YLR342W	P38631
YER107C	P40066	YMR047C	Q02630		YER107C	P40066	YMR047C	Q02630		YDR144C	P53379	YLR121C	Q12303		YDR144C	P53379	YLR121C	Q12303
YDR172W	P05453	YER165W	P04147		YDR172W	P05453	YER165W	P04147		YDR178W	P37298	YLR164W	Q06236		YDR178W	P37298	YLR164W	Q06236
YAL005C	P10591	YER165W	P04147		YAL005C	P10591	YER165W	P04147		YDR144C	P53379	YLR120C	P32329		YDR144C	P53379	YLR120C	P32329
YER165W	P04147	YOL149W	Q12517		YER165W	P04147	YOL149W	Q12517		YFL004W	P43585	YPL019C	Q02725		YFL004W	P43585	YPL019C	Q02725
YDL029W	P32381	YIR006C	P32521		YDL029W	P32381	YIR006C	P32521		YAL015C	P31378	YOL043C	Q08214		YAL015C	P31378	YOL043C	Q08214
YER118C	P40073	YJL128C	P08018		YER118C	P40073	YJL128C	P08018		YHR001W	P38755	YKR003W	Q02201		YHR001W	P38755	YKR003W	Q02201
YDR113C	P40316	YGL116W	P26309		YDR113C	P40316	YGL116W	P26309		YLR342W	P38631	YMR306W	Q04952		YLR342W	P38631	YMR306W	Q04952
YDR244W	P35056	YLR191W	P80667		YDR244W	P35056	YLR191W	P80667		YER031C	P38555	YFL038C	P01123		YER031C	P38555	YFL038C	P01123
YPL031C	P17157	YPR025C	P37366		YPL031C	P17157	YPR025C	P37366		YDR059C	P15732	YDR177W	P21734		YDR059C	P15732	YDR177W	P21734
YMR199W	P20437	YPL031C	P17157		YMR199W	P20437	YPL031C	P17157		YDL134C	P23594	YER133W	P32598		YDL134C	P23594	YER133W	P32598
YNL289W	P24867	YPL031C	P17157		YNL289W	P24867	YPL031C	P17157		YDR139C	Q03919	YIL148W	P0CH08		YDR139C	Q03919	YIL148W	P0CH08
YHR071W	P38794	YPL031C	P17157		YHR071W	P38794	YPL031C	P17157		YDR075W	P32345	YER133W	P32598		YDR075W	P32345	YER133W	P32598
YBL105C	P24583	YPR165W	P06780		YBL105C	P24583	YPR165W	P06780		YNR070W	P53756	YOR328W	P51533		YNR070W	P53756	YOR328W	P51533
YDR244W	P35056	YGL205W	P13711		YDR244W	P35056	YGL205W	P13711		YDR406W	Q04182	YNR070W	P53756		YDR406W	Q04182	YNR070W	P53756
YBR114W	P31244	YJR052W	P06779		YBR114W	P31244	YJR052W	P06779		YBR019C	P04397	YHR210C	P38893		YBR019C	P04397	YHR210C	P38893
YER095W	P25454	YGL163C	P32863		YER095W	P25454	YGL163C	P32863		YNL293W	P48566	YOL112W	Q12317		YNL293W	P48566	YOL112W	Q12317
YER095W	P25454	YML032C	P06778		YER095W	P25454	YML032C	P06778		YJL130C	P07259	YJR109C	P03965		YJL130C	P07259	YJR109C	P03965
YDR217C	P14737	YPL153C	P22216		YDR217C	P14737	YPL153C	P22216		YIL126W	P32597	YOR290C	P22082		YIL126W	P32597	YOR290C	P22082
YLR442C	P06701	YNL216W	P11938		YLR442C	P06701	YNL216W	P11938		YER013W	P24384	YKR086W	P15938		YER013W	P24384	YKR086W	P15938
YIL118W	Q00245	YJL085W	P19658		YIL118W	Q00245	YJL085W	P19658		YDL007W	P40327	YOR259C	P53549		YDL007W	P40327	YOR259C	P53549
YIL118W	Q00245	YOR326W	P19524		YIL118W	Q00245	YOR326W	P19524		YGL125W	P53128	YPL023C	P46151		YGL125W	P53128	YPL023C	P46151
YER125W	P39940	YGL144C	P53118		YER125W	P39940	YGL144C	P53118		YBR160W	P00546	YKL161C	P36005		YBR160W	P00546	YKL161C	P36005
YDL140C	P04050	YLR115W	Q12102		YDL140C	P04050	YLR115W	Q12102		YBR160W	P00546	YPR161C	P23293		YBR160W	P00546	YPR161C	P23293
YDL140C	P04050	YER148W	P13393		YDL140C	P04050	YER148W	P13393		YJL014W	P39077	YJR064W	P40413		YJL014W	P39077	YJR064W	P40413
YDL140C	P04050	YER022W	P32569		YDL140C	P04050	YER022W	P32569		YJR068W	P40348	YOL094C	P40339		YJR068W	P40348	YOL094C	P40339
YDL140C	P04050	YGR104C	P32585		YDL140C	P04050	YGR104C	P32585		YDL143W	P39078	YJR064W	P40413		YDL143W	P39078	YJR064W	P40413
YBR253W	P32570	YDL140C	P04050		YBR253W	P32570	YDL140C	P04050		YGR253C	P32379	YOR362C	P21242		YGR253C	P32379	YOR362C	P21242
YNL222W	P53538	YOR151C	P08518		YNL222W	P53538	YOR151C	P08518		YBL011W	P32784	YKR067W	P36148		YBL011W	P32784	YKR067W	P36148
YDL140C	P04050	YNL251C	P53617		YDL140C	P04050	YNL251C	P53617		YER053C	P40035	YJR077C	P23641		YER053C	P40035	YJR077C	P23641
YDL140C	P04050	YDR228C	P39081		YDL140C	P04050	YDR228C	P39081		YKL139W	Q03957	YPR161C	P23293		YKL139W	Q03957	YPR161C	P23293
YDL140C	P04050	YMR061W	P25298		YDL140C	P04050	YMR061W	P25298		YDL029W	P32381	YJR065C	P47117		YDL029W	P32381	YJR065C	P47117
YDL140C	P04050	YDR301W	Q06632		YDL140C	P04050	YDR301W	Q06632		YDL143W	P39078	YJL111W	P42943		YDL143W	P39078	YJL111W	P42943
YHR027C	P38764	YKL145W	P33299		YHR027C	P38764	YKL145W	P33299		YDR200C	Q03944	YLR238W	Q06001		YDR200C	Q03944	YLR238W	Q06001
YGL048C	Q01939	YHR027C	P38764		YGL048C	Q01939	YHR027C	P38764		YBL054W	P34219	YER088C	P40059		YBL054W	P34219	YER088C	P40059
YGL048C	Q01939	YGR184C	P19812		YGL048C	Q01939	YGR184C	P19812		YDR075W	P32345	YML057W	P14747		YDR075W	P32345	YML057W	P14747
YGL048C	Q01939	YKL010C	P33202		YGL048C	Q01939	YKL010C	P33202		YDL188C	P23595	YML057W	P14747		YDL188C	P23595	YML057W	P14747
YBL050W	P32602	YBR080C	P18759		YBL050W	P32602	YBR080C	P18759		YDR212W	P12612	YJR064W	P40413		YDR212W	P12612	YJR064W	P40413
YGL210W	P51996	YNL272C	P17065		YGL210W	P51996	YNL272C	P17065		YEL036C	P32629	YPL050C	P39107		YEL036C	P32629	YPL050C	P39107
YER008C	P33332	YLR229C	P19073		YER008C	P33332	YLR229C	P19073		YOR328W	P51533	YPL058C	Q02785		YOR328W	P51533	YPL058C	Q02785
YGR009C	P40357	YPR032W	Q12038		YGR009C	P40357	YPR032W	Q12038		YJL111W	P42943	YJR064W	P40413		YJL111W	P42943	YJR064W	P40413
YGR009C	P40357	YPL232W	P32867		YGR009C	P40357	YPL232W	P32867		YIL002C	P40559	YOR109W	Q12271		YIL002C	P40559	YOR109W	Q12271
YER047C	P39955	YER161C	P06843		YER047C	P39955	YER161C	P06843		YNL290W	P38629	YOL094C	P40339		YNL290W	P38629	YOL094C	P40339
YER027C	Q04739	YJL089W	P46954		YER027C	Q04739	YJL089W	P46954		YLR187W	Q06315	YNL278W	P53836		YLR187W	Q06315	YNL278W	P53836
YKR101W	P21691	YML065W	P54784		YKR101W	P21691	YML065W	P54784		YDR212W	P12612	YJL014W	P39077		YDR212W	P12612	YJL014W	P39077
YDL042C	P06700	YDR227W	P11978		YDL042C	P06700	YDR227W	P11978		YBR073W	P38086	YGL163C	P32863		YBR073W	P38086	YGL163C	P32863
YBR156C	P38283	YPL209C	P38991		YBR156C	P38283	YPL209C	P38991		YMR314W	P40302	YOR362C	P21242		YMR314W	P40302	YOR362C	P21242
YDL003W	Q12158	YFL008W	P32908		YDL003W	Q12158	YFL008W	P32908		YGR135W	P23638	YMR314W	P40302		YGR135W	P23638	YMR314W	P40302
YFR031C	P38989	YLR086W	Q12267		YFR031C	P38989	YLR086W	Q12267		YDL155W	P24870	YGR108W	P24868		YDL155W	P24870	YGR108W	P24868
YAL030W	P31109	YBL050W	P32602		YAL030W	P31109	YBL050W	P32602		YIL013C	P40550	YPL058C	Q02785		YIL013C	P40550	YPL058C	Q02785
YAL030W	P31109	YGR009C	P40357		YAL030W	P31109	YGR009C	P40357		YML092C	P23639	YOR362C	P21242		YML092C	P23639	YOR362C	P21242
YLR026C	Q01590	YOR327C	P33328		YLR026C	Q01590	YOR327C	P33328		YGR135W	P23638	YGR253C	P32379		YGR135W	P23638	YGR253C	P32379
YDR468C	Q03322	YOR327C	P33328		YDR468C	Q03322	YOR327C	P33328		YBR283C	P38353	YLR378C	P32915		YBR283C	P38353	YLR378C	P32915
YMR197C	Q04338	YOR327C	P33328		YMR197C	Q04338	YOR327C	P33328		YNL032W	P53965	YNL099C	P50946		YNL032W	P53965	YNL099C	P50946
YDR164C	P30619	YOR327C	P33328		YDR164C	P30619	YOR327C	P33328		YAL023C	P31382	YDL095W	P33775		YAL023C	P31382	YDL095W	P33775
YGR009C	P40357	YOR327C	P33328		YGR009C	P40357	YOR327C	P33328		YDR147W	Q03764	YLR133W	P20485		YDR147W	Q03764	YLR133W	P20485
YDR477W	P06782	YGL115W	P12904		YDR477W	P06782	YGL115W	P12904		YNL032W	P53965	YNL056W	P53949		YNL032W	P53965	YNL056W	P53949
YAL047C	P39723	YLR212C	P53378		YAL047C	P39723	YLR212C	P53378		YML092C	P23639	YMR314W	P40302		YML092C	P23639	YMR314W	P40302
YDR190C	Q03940	YER148W	P13393		YDR190C	Q03940	YER148W	P13393		YJR058C	Q00381	YLR170C	P35181		YJR058C	Q00381	YLR170C	P35181
YER148W	P13393	YPL235W	Q12464		YER148W	P13393	YPL235W	Q12464		YGL011C	P21243	YOR362C	P21242		YGL011C	P21243	YOR362C	P21242
YIL022W	Q01852	YJR045C	P0CS90		YIL022W	Q01852	YJR045C	P0CS90		YLR343W	Q06135	YMR215W	Q03655		YLR343W	Q06135	YMR215W	Q03655
YJR045C	P0CS90	YOR232W	P38523		YJR045C	P0CS90	YOR232W	P38523		YBR264C	P38146	YLR262C	Q99260		YBR264C	P38146	YLR262C	Q99260
YBR112C	P14922	YGL071W	P22149		YBR112C	P14922	YGL071W	P22149		YAL023C	P31382	YDL093W	P52867		YAL023C	P31382	YDL093W	P52867
YDR164C	P30619	YPL232W	P32867		YDR164C	P30619	YPL232W	P32867		YJL001W	P38624	YOR157C	P25043		YJL001W	P38624	YOR157C	P25043
YLR369W	Q05931	YOR232W	P38523		YLR369W	Q05931	YOR232W	P38523		YIL094C	P40495	YNL037C	P28834		YIL094C	P40495	YNL037C	P28834
YER148W	P13393	YOR047C	Q02794		YER148W	P13393	YOR047C	Q02794		YNL056W	P53949	YNL099C	P50946		YNL056W	P53949	YNL099C	P50946
YGR040W	P14681	YHR084W	P13574		YGR040W	P14681	YHR084W	P13574		YGL210W	P51996	YLR262C	Q99260		YGL210W	P51996	YLR262C	Q99260
YHL007C	Q03497	YOR212W	P18851		YHL007C	Q03497	YOR212W	P18851		YBR160W	P00546	YDL108W	P06242		YBR160W	P00546	YDL108W	P06242
YBL016W	P16892	YDR103W	P32917		YBL016W	P16892	YDR103W	P32917		YDL095W	P33775	YOR321W	P47190		YDL095W	P33775	YOR321W	P47190
YDR103W	P32917	YGR040W	P14681		YDR103W	P32917	YGR040W	P14681		YDL127W	P25693	YNL289W	P24867		YDL127W	P25693	YNL289W	P24867
YBL016W	P16892	YDL159W	P06784		YBL016W	P16892	YDL159W	P06784		YGR135W	P23638	YML092C	P23639		YGR135W	P23638	YML092C	P23639
YAL005C	P10591	YOR027W	P15705		YAL005C	P10591	YOR027W	P15705		YMR275C	P48524	YNR069C	P53755		YMR275C	P48524	YNR069C	P53755
YDL140C	P04050	YPR086W	P29055		YDL140C	P04050	YPR086W	P29055		YDL047W	P20604	YML057W	P14747		YDL047W	P20604	YML057W	P14747
YDL084W	Q07478	YDR381W	Q12159		YDL084W	Q07478	YDR381W	Q12159		YGR253C	P32379	YML092C	P23639		YGR253C	P32379	YML092C	P23639
YGL048C	Q01939	YPL248C	P04386		YGL048C	Q01939	YPL248C	P04386		YDR406W	Q04182	YOR011W	Q08409		YDR406W	Q04182	YOR011W	Q08409
YER148W	P13393	YGL048C	Q01939		YER148W	P13393	YGL048C	Q01939		YBR160W	P00546	YPL042C	P39073		YBR160W	P00546	YPL042C	P39073
YDR172W	P05453	YLL026W	P31539		YDR172W	P05453	YLL026W	P31539		YER013W	P24384	YNR011C	P20095		YER013W	P24384	YNR011C	P20095
YBR143C	P12385	YDR172W	P05453		YBR143C	P12385	YDR172W	P05453		YDL093W	P52867	YOR321W	P47190		YDL093W	P52867	YOR321W	P47190
YCR052W	P25632	YFR037C	P43609		YCR052W	P25632	YFR037C	P43609		YIL013C	P40550	YNR070W	P53756		YIL013C	P40550	YNR070W	P53756
YDR146C	P08153	YOR290C	P22082		YDR146C	P08153	YOR290C	P22082		YKL062W	P33749	YMR037C	P33748		YKL062W	P33749	YMR037C	P33748
YGL049C	P39936	YNL244C	P32911		YGL049C	P39936	YNL244C	P32911		YIL153W	P40454	YPL152W	Q12461		YIL153W	P40454	YPL152W	Q12461
YGL049C	P39936	YPR041W	P38431		YGL049C	P39936	YPR041W	P38431		YIL013C	P40550	YOR328W	P51533		YIL013C	P40550	YOR328W	P51533
YCR084C	P16649	YNL021W	P53973		YCR084C	P16649	YNL021W	P53973		YKL145W	P33299	YOR259C	P53549		YKL145W	P33299	YOR259C	P53549
YGL058W	P06104	YGR184C	P19812		YGL058W	P06104	YGR184C	P19812		YER020W	P10823	YHR005C	P08539		YER020W	P10823	YHR005C	P08539
YDL064W	P50623	YDR409W	Q04195		YDL064W	P50623	YDR409W	Q04195		YJR068W	P40348	YNL290W	P38629		YJR068W	P40348	YNL290W	P38629
YDL126C	P25694	YLL039C	P0CG63		YDL126C	P25694	YLL039C	P0CG63		YDL007W	P40327	YKL145W	P33299		YDL007W	P40327	YKL145W	P33299
YDR409W	Q04195	YLR314C	P32457		YDR409W	Q04195	YLR314C	P32457		YDL070W	Q07442	YLR399C	P35817		YDL070W	Q07442	YLR399C	P35817
YDR172W	P05453	YMR080C	P30771		YDR172W	P05453	YMR080C	P30771		YLR210W	P24871	YPR119W	P24869		YLR210W	P24871	YPR119W	P24869
YDR172W	P05453	YHR077C	P38798		YDR172W	P05453	YHR077C	P38798		YGR135W	P23638	YOR362C	P21242		YGR135W	P23638	YOR362C	P21242
YDR172W	P05453	YGR072W	P48412		YDR172W	P05453	YGR072W	P48412		YEL029C	P39988	YNR027W	P53727		YEL029C	P39988	YNR027W	P53727
YDL077C	Q07468	YML001W	P32939		YDL077C	Q07468	YML001W	P32939		YDR212W	P12612	YJL111W	P42943		YDR212W	P12612	YJL111W	P42943
YMR077C	Q04272	YPR173C	P52917		YMR077C	Q04272	YPR173C	P52917		YDL155W	P24870	YPR119W	P24869		YDL155W	P24870	YPR119W	P24869
YLR181C	Q06263	YPR173C	P52917		YLR181C	Q06263	YPR173C	P52917		YBR164C	P38116	YPL051W	Q02804		YBR164C	P38116	YPL051W	Q02804
YKL129C	P36006	YLR337C	P37370		YKL129C	P36006	YLR337C	P37370		YDR177W	P21734	YOR339C	P52492		YDR177W	P21734	YOR339C	P52492
YGL003C	P53197	YKL101W	P34244		YGL003C	P53197	YKL101W	P34244		YGR253C	P32379	YMR314W	P40302		YGR253C	P32379	YMR314W	P40302
YBR112C	P14922	YGL162W	P53032		YBR112C	P14922	YGL162W	P53032		YJL014W	P39077	YJL111W	P42943		YJL014W	P39077	YJL111W	P42943
YFL005W	P07560	YNL263C	P53845		YFL005W	P07560	YNL263C	P53845		YIR039C	P40583	YLR120C	P32329		YIR039C	P40583	YLR120C	P32329
YFL038C	P01123	YNL263C	P53845		YFL038C	P01123	YNL263C	P53845		YGR012W	P53206	YGR155W	P32582		YGR012W	P53206	YGR155W	P32582
YBR264C	P38146	YNL263C	P53845		YBR264C	P38146	YNL263C	P53845		YIL142W	P39076	YJR064W	P40413		YIL142W	P39076	YJR064W	P40413
YER031C	P38555	YNL263C	P53845		YER031C	P38555	YNL263C	P53845		YDR212W	P12612	YIL142W	P39076		YDR212W	P12612	YIL142W	P39076
YGL210W	P51996	YNL263C	P53845		YGL210W	P51996	YNL263C	P53845		YDL143W	P39078	YIL142W	P39076		YDL143W	P39078	YIL142W	P39076
YKR014C	P36018	YNL263C	P53845		YKR014C	P36018	YNL263C	P53845		YIL142W	P39076	YJL111W	P42943		YIL142W	P39076	YJL111W	P42943
YML001W	P32939	YNL263C	P53845		YML001W	P32939	YNL263C	P53845		YBR002C	P35196	YMR101C	Q03175		YBR002C	P35196	YMR101C	Q03175
YFL038C	P01123	YGL198W	P53093		YFL038C	P01123	YGL198W	P53093		YDL132W	Q12018	YGR003W	P53202		YDL132W	Q12018	YGR003W	P53202
YGL198W	P53093	YKR014C	P36018		YGL198W	P53093	YKR014C	P36018		YBR087W	P38251	YNL290W	P38629		YBR087W	P38251	YNL290W	P38629
YLR293C	P32835	YNL189W	Q02821		YLR293C	P32835	YNL189W	Q02821		YER006W	P40010	YNR053C	P53742		YER006W	P40010	YNR053C	P53742
YJL034W	P16474	YOL031C	Q08199		YJL034W	P16474	YOL031C	Q08199		YDL113C	Q07528	YDR425W	Q04053		YDL113C	Q07528	YDR425W	Q04053
YER133W	P32598	YFR003C	P43587		YER133W	P32598	YFR003C	P43587		YJR005W	P27351	YKL135C	P36000		YJR005W	P27351	YKL135C	P36000
YFR003C	P43587	YML016C	P26570		YFR003C	P43587	YML016C	P26570		YBR169C	P32590	YHR064C	P38788		YBR169C	P32590	YHR064C	P38788
YFL038C	P01123	YPR017C	P32601		YFL038C	P01123	YPR017C	P32601		YBR150C	P38114	YOL089C	Q12180		YBR150C	P38114	YOL089C	Q12180
YDR484W	P39904	YLR262C	Q99260		YDR484W	P39904	YLR262C	Q99260		YNL209W	P40150	YPL106C	P32589		YNL209W	P40150	YPL106C	P32589
YJL029C	P47061	YLR262C	Q99260		YJL029C	P47061	YLR262C	Q99260		YKL073W	P36016	YPL106C	P32589		YKL073W	P36016	YPL106C	P32589
YDR027C	Q12071	YLR262C	Q99260		YDR027C	Q12071	YLR262C	Q99260		YBR264C	P38146	YGL210W	P51996		YBR264C	P38146	YGL210W	P51996
YDL084W	Q07478	YKL214C	P36036		YDL084W	Q07478	YKL214C	P36036		YER090W	P00899	YNR033W	P37254		YER090W	P00899	YNR033W	P37254
YFL037W	P02557	YOR265W	P48606		YFL037W	P02557	YOR265W	P48606		YGR071C	P53246	YLR373C	Q05934		YGR071C	P53246	YLR373C	Q05934
YDL140C	P04050	YPR161C	P23293		YDL140C	P04050	YPR161C	P23293		YBL099W	P07251	YJR121W	P00830		YBL099W	P07251	YJR121W	P00830
YBR160W	P00546	YFL029C	P43568		YBR160W	P00546	YFL029C	P43568		YDR062W	P40970	YMR296C	P25045		YDR062W	P40970	YMR296C	P25045
YBR160W	P00546	YDR113C	P40316		YBR160W	P00546	YDR113C	P40316		YBR169C	P32590	YNL209W	P40150		YBR169C	P32590	YNL209W	P40150
YBR160W	P00546	YPL256C	P20438		YBR160W	P00546	YPL256C	P20438		YJL008C	P47079	YJR064W	P40413		YJL008C	P47079	YJR064W	P40413
YBR160W	P00546	YJL157C	P21268		YBR160W	P00546	YJL157C	P21268		YDL143W	P39078	YDR188W	P39079		YDL143W	P39078	YDR188W	P39079
YDR052C	P32325	YMR001C	P32562		YDR052C	P32325	YMR001C	P32562		YNR070W	P53756	YOL075C	Q08234		YNR070W	P53756	YOL075C	Q08234
YBL016W	P16892	YLR310C	P04821		YBL016W	P16892	YLR310C	P04821		YLR035C	Q07980	YNL082W	P14242		YLR035C	Q07980	YNL082W	P14242
YBL016W	P16892	YDR388W	P39743		YBL016W	P16892	YDR388W	P39743		YMR119W	P54074	YNL008C	P53983		YMR119W	P54074	YNL008C	P53983
YLR113W	P32485	YNL167C	Q02100		YLR113W	P32485	YNL167C	Q02100		YER103W	P22202	YKL073W	P36016		YER103W	P22202	YKL073W	P36016
YDL028C	P54199	YIL106W	P40484		YDL028C	P54199	YIL106W	P40484		YBR142W	P38112	YKR024C	P36120		YBR142W	P38112	YKR024C	P36120
YDL101C	P39009	YPL153C	P22216		YDL101C	P39009	YPL153C	P22216		YLR129W	Q12220	YLR222C	Q05946		YLR129W	Q12220	YLR222C	Q05946
YJL128C	P08018	YNR031C	P53599		YJL128C	P08018	YNR031C	P53599		YIL149C	P40457	YKR095W	Q02455		YIL149C	P40457	YKR095W	Q02455
YDL208W	P32495	YHR089C	P28007		YDL208W	P32495	YHR089C	P28007		YIL002C	P40559	YNL106C	P50942		YIL002C	P40559	YNL106C	P50942
YDL108W	P06242	YPR025C	P37366		YDL108W	P06242	YPR025C	P37366		YDR212W	P12612	YJL008C	P47079		YDR212W	P12612	YJL008C	P47079
YDL208W	P32495	YLR175W	P33322		YDL208W	P32495	YLR175W	P33322		YBL075C	P09435	YPL106C	P32589		YBL075C	P09435	YPL106C	P32589
YER173W	P32641	YJR068W	P40348		YER173W	P32641	YJR068W	P40348		YDR188W	P39079	YJR064W	P40413		YDR188W	P39079	YJR064W	P40413
YER173W	P32641	YNL290W	P38629		YER173W	P32641	YNL290W	P38629		YER103W	P22202	YPL106C	P32589		YER103W	P22202	YPL106C	P32589
YER173W	P32641	YOL094C	P40339		YER173W	P32641	YOL094C	P40339		YGL009C	P07264	YLR304C	P19414		YGL009C	P07264	YLR304C	P19414
YBR087W	P38251	YER173W	P32641		YBR087W	P38251	YER173W	P32641		YJL008C	P47079	YJL014W	P39077		YJL008C	P47079	YJL014W	P39077
YDR181C	Q04003	YMR127C	P40963		YDR181C	Q04003	YMR127C	P40963		YDL143W	P39078	YJL008C	P47079		YDL143W	P39078	YJL008C	P47079
YMR127C	P40963	YOR213C	Q99314		YMR127C	P40963	YOR213C	Q99314		YJL099W	P40955	YMR237W	Q05029		YJL099W	P40955	YMR237W	Q05029
YDR181C	Q04003	YOR213C	Q99314		YDR181C	Q04003	YOR213C	Q99314		YML115C	P23642	YPL050C	P39107		YML115C	P23642	YPL050C	P39107
YPL218W	P20606	YPR181C	P15303		YPL218W	P20606	YPR181C	P15303		YDR270W	P38995	YPL036W	P19657		YDR270W	P38995	YPL036W	P19657
YIL109C	P40482	YPL218W	P20606		YIL109C	P40482	YPL218W	P20606		YGL011C	P21243	YGR253C	P32379		YGL011C	P21243	YGR253C	P32379
YNL025C	P47821	YPL042C	P39073		YNL025C	P47821	YPL042C	P39073		YDR188W	P39079	YJL014W	P39077		YDR188W	P39079	YJL014W	P39077
YDL132W	Q12018	YDR054C	P14682		YDL132W	Q12018	YDR054C	P14682		YMR113W	Q12676	YOR241W	Q08645		YMR113W	Q12676	YOR241W	Q08645
YDR054C	P14682	YDR328C	P52286		YDR054C	P14682	YDR328C	P52286		YBR169C	P32590	YER103W	P22202		YBR169C	P32590	YER103W	P22202
YDR054C	P14682	YFL009W	P07834		YDR054C	P14682	YFL009W	P07834		YKL073W	P36016	YNL209W	P40150		YKL073W	P36016	YNL209W	P40150
YBL016W	P16892	YLR362W	P23561		YBL016W	P16892	YLR362W	P23561		YKL139W	Q03957	YPL042C	P39073		YKL139W	Q03957	YPL042C	P39073
YKL068W	Q02629	YLR347C	Q06142		YKL068W	Q02629	YLR347C	Q06142		YDR406W	Q04182	YOL075C	Q08234		YDR406W	Q04182	YOL075C	Q08234
YGR040W	P14681	YLR362W	P23561		YGR040W	P14681	YLR362W	P23561		YHR064C	P38788	YPL106C	P32589		YHR064C	P38788	YPL106C	P32589
YIL109C	P40482	YPL085W	P48415		YIL109C	P40482	YPL085W	P48415		YDL229W	P11484	YKL073W	P36016		YDL229W	P11484	YKL073W	P36016
YDR356W	P32380	YLR212C	P53378		YDR356W	P32380	YLR212C	P53378		YMR001C	P32562	YMR104C	P18961		YMR001C	P32562	YMR104C	P18961
YHR172W	P38863	YLR212C	P53378		YHR172W	P38863	YLR212C	P53378		YDL143W	P39078	YJL014W	P39077		YDL143W	P39078	YJL014W	P39077
YDR054C	P14682	YLR079W	P38634		YDR054C	P14682	YLR079W	P38634		YGL011C	P21243	YML092C	P23639		YGL011C	P21243	YML092C	P23639
YFL039C	P60010	YMR109W	Q04439		YFL039C	P60010	YMR109W	Q04439		YER075C	P40048	YOR208W	P29461		YER075C	P40048	YOR208W	P29461
YFL039C	P60010	YMR092C	P46680		YFL039C	P60010	YMR092C	P46680		YKL139W	Q03957	YOL128C	Q12222		YKL139W	Q03957	YOL128C	Q12222
YFL039C	P60010	YLR319C	P41697		YFL039C	P60010	YLR319C	P41697		YDL143W	P39078	YDR212W	P12612		YDL143W	P39078	YDR212W	P12612
YDR085C	P33304	YHR107C	P32468		YDR085C	P33304	YHR107C	P32468		YJR072C	P47122	YOR262W	Q08726		YJR072C	P47122	YOR262W	Q08726
YDR214W	Q12449	YPL240C	P02829		YDR214W	Q12449	YPL240C	P02829		YKL161C	P36005	YOL128C	Q12222		YKL161C	P36005	YOL128C	Q12222
YML085C	P09733	YNL148C	P53904		YML085C	P09733	YNL148C	P53904		YKR027W	P36122	YOR299W	Q08754		YKR027W	P36122	YOR299W	Q08754
YML124C	P09734	YNL148C	P53904		YML124C	P09734	YNL148C	P53904		YDL214C	Q12310	YKL198C	P36002		YDL214C	Q12310	YKL198C	P36002
YKL114C	P22936	YKL164C	Q03178		YKL114C	P22936	YKL164C	Q03178		YGL133W	P53125	YPL216W	Q08964		YGL133W	P53125	YPL216W	Q08964
YKL013C	P33204	YKL129C	P36006		YKL013C	P33204	YKL129C	P36006		YBR169C	P32590	YLL024C	P10592		YBR169C	P32590	YLL024C	P10592
YKL013C	P33204	YMR109W	Q04439		YKL013C	P33204	YMR109W	Q04439		YDR097C	Q03834	YOL090W	P25847		YDR097C	Q03834	YOL090W	P25847
YBR234C	P38328	YKL129C	P36006		YBR234C	P38328	YKL129C	P36006		YDL229W	P11484	YPL106C	P32589		YDL229W	P11484	YPL106C	P32589
YBR234C	P38328	YMR109W	Q04439		YBR234C	P38328	YMR109W	Q04439		YBR087W	P38251	YJR068W	P40348		YBR087W	P38251	YJR068W	P40348
YBR164C	P38116	YNL297C	P48563		YBR164C	P38116	YNL297C	P48563		YBR169C	P32590	YKL073W	P36016		YBR169C	P32590	YKL073W	P36016
YGR097W	P48361	YNL025C	P47821		YGR097W	P48361	YNL025C	P47821		YBR087W	P38251	YOL094C	P40339		YBR087W	P38251	YOL094C	P40339
YJL095W	Q01389	YOR231W	P32490		YJL095W	Q01389	YOR231W	P32490		YDR188W	P39079	YJL111W	P42943		YDR188W	P39079	YJL111W	P42943
YJL095W	Q01389	YPL140C	P32491		YJL095W	Q01389	YPL140C	P32491		YHR064C	P38788	YNL209W	P40150		YHR064C	P38788	YNL209W	P40150
YKL129C	P36006	YOR181W	Q12446		YKL129C	P36006	YOR181W	Q12446		YEL042W	P32621	YER005W	P40009		YEL042W	P32621	YER005W	P40009
YMR109W	Q04439	YOR181W	Q12446		YMR109W	Q04439	YOR181W	Q12446		YBR169C	P32590	YDL229W	P11484		YBR169C	P32590	YDL229W	P11484
YBR200W	P29366	YLR229C	P19073		YBR200W	P29366	YLR229C	P19073		YGL171W	P45818	YHR065C	P38712		YGL171W	P45818	YHR065C	P38712
YBR200W	P29366	YHL007C	Q03497		YBR200W	P29366	YHL007C	Q03497		YDL168W	P32771	YMR303C	P00331		YDL168W	P32771	YMR303C	P00331
YER016W	P40013	YML085C	P09733		YER016W	P40013	YML085C	P09733		YDR218C	Q04921	YGR059W	P41901		YDR218C	Q04921	YGR059W	P41901
YDR099W	P34730	YDR130C	Q03898		YDR099W	P34730	YDR130C	Q03898		YJL012C	P47075	YPL019C	Q02725		YJL012C	P47075	YPL019C	Q02725
YDR099W	P34730	YLR177W	Q06251		YDR099W	P34730	YLR177W	Q06251		YBL075C	P09435	YBR169C	P32590		YBL075C	P09435	YBR169C	P32590
YFL039C	P60010	YNL271C	P41832		YFL039C	P60010	YNL271C	P41832		YDL229W	P11484	YHR064C	P38788		YDL229W	P11484	YHR064C	P38788
YLR229C	P19073	YNL271C	P41832		YLR229C	P19073	YNL271C	P41832		YBR142W	P38112	YLR276C	Q06218		YBR142W	P38112	YLR276C	Q06218
YBL085W	P38041	YLR229C	P19073		YBL085W	P38041	YLR229C	P19073		YBL075C	P09435	YKL073W	P36016		YBL075C	P09435	YKL073W	P36016
YER172C	P32639	YLR310C	P04821		YER172C	P32639	YLR310C	P04821		YDR188W	P39079	YJL008C	P47079		YDR188W	P39079	YJL008C	P47079
YER172C	P32639	YKR086W	P15938		YER172C	P32639	YKR086W	P15938		YCR092C	P25336	YOL090W	P25847		YCR092C	P25336	YOL090W	P25847
YER172C	P32639	YNR011C	P20095		YER172C	P32639	YNR011C	P20095		YKL073W	P36016	YLL024C	P10592		YKL073W	P36016	YLL024C	P10592
YER172C	P32639	YHR165C	P33334		YER172C	P32639	YHR165C	P33334		YGL194C	P53096	YPR068C	Q12214		YGL194C	P53096	YPR068C	Q12214
YER172C	P32639	YIL061C	Q00916		YER172C	P32639	YIL061C	Q00916		YBR237W	P21372	YGL078C	P20447		YBR237W	P21372	YGL078C	P20447
YER172C	P32639	YOR308C	Q12420		YER172C	P32639	YOR308C	Q12420		YGL011C	P21243	YGR135W	P23638		YGL011C	P21243	YGR135W	P23638
YGR188C	P41695	YOR026W	P26449		YGR188C	P41695	YOR026W	P26449		YDL145C	P53622	YGL137W	P41811		YDL145C	P53622	YGL137W	P41811
YGL116W	P26309	YGR188C	P41695		YGL116W	P26309	YGR188C	P41695		YDR188W	P39079	YDR212W	P12612		YDR188W	P39079	YDR212W	P12612
YCL014W	P25558	YPR119W	P24869		YCL014W	P25558	YPR119W	P24869		YBR160W	P00546	YOL128C	Q12222		YBR160W	P00546	YOL128C	Q12222
YER125W	P39940	YMR275C	P48524		YER125W	P39940	YMR275C	P48524		YJL008C	P47079	YJL111W	P42943		YJL008C	P47079	YJL111W	P42943
YLR226W	Q05949	YPR161C	P23293		YLR226W	Q05949	YPR161C	P23293		YCR092C	P25336	YDR097C	Q03834		YCR092C	P25336	YDR097C	Q03834
YBR195C	P13712	YNL183C	P22211		YBR195C	P13712	YNL183C	P22211		YOL075C	Q08234	YPL058C	Q02785		YOL075C	Q08234	YPL058C	Q02785
YAL021C	P31384	YNR052C	P39008		YAL021C	P31384	YNR052C	P39008		YLR273C	Q06216	YOR178C	P28006		YLR273C	Q06216	YOR178C	P28006
YGR092W	P22204	YNR052C	P39008		YGR092W	P22204	YNR052C	P39008		YKL209C	P12866	YLL015W	P14772		YKL209C	P12866	YLL015W	P14772
YDR443C	P38931	YKR036C	P36130		YDR443C	P38931	YKR036C	P36130		YMR198W	Q01649	YPL253C	Q12045		YMR198W	Q01649	YPL253C	Q12045
YCL051W	P25579	YNL161W	P53894		YCL051W	P25579	YNL161W	P53894		YHR194W	P38880	YOR147W	Q12171		YHR194W	P38880	YOR147W	Q12171
YLR131C	P21192	YNL161W	P53894		YLR131C	P21192	YNL161W	P53894		YIL142W	P39076	YJL014W	P39077		YIL142W	P39076	YJL014W	P39077
YFL034C-B	P43563	YNL161W	P53894		YFL034C-B	P43563	YNL161W	P53894		YDL102W	P15436	YPL167C	P14284		YDL102W	P15436	YPL167C	P14284
YNL161W	P53894	YNL272C	P17065		YNL161W	P53894	YNL272C	P17065		YIL142W	P39076	YJL008C	P47079		YIL142W	P39076	YJL008C	P47079
YDR293C	P24276	YNL161W	P53894		YDR293C	P24276	YNL161W	P53894		YBR274W	P38147	YPL203W	P06245		YBR274W	P38147	YPL203W	P06245
YER036C	P40024	YNL161W	P53894		YER036C	P40024	YNL161W	P53894		YDR188W	P39079	YIL142W	P39076		YDR188W	P39079	YIL142W	P39076
YNL161W	P53894	YOL036W	Q08206		YNL161W	P53894	YOL036W	Q08206		YDL168W	P32771	YMR083W	P07246		YDL168W	P32771	YMR083W	P07246
YAL021C	P31384	YFL028C	P43569		YAL021C	P31384	YFL028C	P43569		YDR204W	O13525	YOL096C	P27680		YOL096C	P27680	YDR204W	O13525
YAL021C	P31384	YKR036C	P36130		YAL021C	P31384	YKR036C	P36130		YLR201C	Q05779	YOL096C	P27680		YOL096C	P27680	YLR201C	Q05779
YAL021C	P31384	YGR092W	P22204		YAL021C	P31384	YGR092W	P22204		YGR255C	P53318	YOL096C	P27680		YOL096C	P27680	YGR255C	P53318
YAL021C	P31384	YDR443C	P38931		YAL021C	P31384	YDR443C	P38931		YDR204W	O13525	YLR201C	Q05779		YDR204W	O13525	YLR201C	Q05779
YAL021C	P31384	YCR093W	P25655		YAL021C	P31384	YCR093W	P25655		YDR204W	O13525	YGR255C	P53318		YDR204W	O13525	YGR255C	P53318
YCR002C	P25342	YLR314C	P32457		YCR002C	P25342	YLR314C	P32457		YGR255C	P53318	YLR201C	Q05779		YGR255C	P53318	YLR201C	Q05779
YJR076C	P32458	YPL161C	P39011		YJR076C	P32458	YPL161C	P39011		YBL003C	P04912	YDR225W	P04911		YBL003C	P04912	YDR225W	P04911
YHR107C	P32468	YJR076C	P32458		YHR107C	P32468	YJR076C	P32458		YGR256W	P53319	YHR183W	P38720		YGR256W	P53319	YHR183W	P38720
YJR076C	P32458	YLR314C	P32457		YJR076C	P32458	YLR314C	P32457		YBL039C	P28274	YJR103W	P38627		YBL039C	P28274	YJR103W	P38627
YCR002C	P25342	YJR076C	P32458		YCR002C	P25342	YJR076C	P32458		YFR024C-A	P43603	YHR016C	P32793		YFR024C-A	P43603	YHR016C	P32793
YHR107C	P32468	YLR314C	P32457		YHR107C	P32468	YLR314C	P32457		YDR502C	P19358	YLR180W	P10659		YDR502C	P19358	YLR180W	P10659
YDL225W	Q07657	YHR107C	P32468		YDL225W	Q07657	YHR107C	P32468		YOR229W	Q12206	YOR230W	Q12363		YOR229W	Q12206	YOR230W	Q12363
YDL220C	P32797	YLR233C	P17214		YDL220C	P32797	YLR233C	P17214		YJL164C	P06244	YKL166C	P05986		YJL164C	P06244	YKL166C	P05986
YGL116W	P26309	YJL013C	P47074		YGL116W	P26309	YJL013C	P47074		YDL160C	P39517	YJL138C	P10081		YDL160C	P39517	YJL138C	P10081
YAL041W	P11433	YLR229C	P19073		YAL041W	P11433	YLR229C	P19073		YIL035C	P15790	YOR061W	P19454		YIL035C	P15790	YOR061W	P19454
YBR160W	P00546	YPL269W	P32526		YBR160W	P00546	YPL269W	P32526		YJL138C	P10081	YKR059W	P10081		YJL138C	P10081	YKR059W	P10081
YBR160W	P00546	YMR001C	P32562		YBR160W	P00546	YMR001C	P32562		YDL160C	P39517	YKR059W	P10081		YDL160C	P39517	YKR059W	P10081
YBR160W	P00546	YDL106C	P07269		YBR160W	P00546	YDL106C	P07269		YEL066W	P39979	YPR193C	Q06592		YEL066W	P39979	YPR193C	Q06592
YBR160W	P00546	YGL178W	P39016		YBR160W	P00546	YGL178W	P39016		YMR322C	Q04902	YPL280W	Q08992		YMR322C	Q04902	YPL280W	Q08992
YDR168W	P06101	YLR362W	P23561		YDR168W	P06101	YLR362W	P23561		YKL049C	P36012	YNL031C	P61830		YKL049C	P36012	YNL031C	P61830
YLR229C	P19073	YPL115C	P32873		YLR229C	P19073	YPL115C	P32873		YEL027W	P25515	YPL234C	P32842		YEL027W	P25515	YPL234C	P32842
YLR229C	P19073	YOR127W	P39083		YLR229C	P19073	YOR127W	P39083		YMR186W	P15108	YPL240C	P02829		YMR186W	P15108	YPL240C	P02829
YLR229C	P19073	YNL298W	P48562		YLR229C	P19073	YNL298W	P48562		YGR010W	P53204	YLR328W	Q06178		YGR010W	P53204	YLR328W	Q06178
YHR061C	P38785	YLR229C	P19073		YHR061C	P38785	YLR229C	P19073		YLR028C	P54113	YMR120C	P38009		YLR028C	P54113	YMR120C	P38009
YDR309C	Q06648	YLR229C	P19073		YDR309C	Q06648	YLR229C	P19073		YFL048C	P43555	YLR080W	Q12396		YFL048C	P43555	YLR080W	Q12396
YLR229C	P19073	YPL242C	Q12280		YLR229C	P19073	YPL242C	Q12280		YBR010W	P61830	YKL049C	P36012		YBR010W	P61830	YKL049C	P36012
YLR229C	P19073	YOL113W	Q12469		YLR229C	P19073	YOL113W	Q12469		YGR043C	P53228	YLR354C	P15019		YGR043C	P53228	YLR354C	P15019
YHL007C	Q03497	YLR229C	P19073		YHL007C	Q03497	YLR229C	P19073		YBR009C	P02309	YNL030W	P02309		YBR009C	P02309	YNL030W	P02309
YBR202W	P38132	YLR274W	P29496		YBR202W	P38132	YLR274W	P29496		YOR204W	P06634	YPL119C	P24784		YOR204W	P06634	YPL119C	P24784
YEL032W	P24279	YLR274W	P29496		YEL032W	P24279	YLR274W	P29496		YBL016W	P16892	YGR040W	P14681		YBL016W	P16892	YGR040W	P14681
YBR202W	P38132	YLR103C	Q08032		YBR202W	P38132	YLR103C	Q08032		YCL067C	P0CY09	YCR039C	P0CY08		YCL067C	P0CY09	YCR039C	P0CY08
YBR202W	P38132	YEL032W	P24279		YBR202W	P38132	YEL032W	P24279		YDR533C	Q04432	YMR322C	Q04902		YDR533C	Q04432	YMR322C	Q04902
YBR202W	P38132	YIL150C	P32354		YBR202W	P38132	YIL150C	P32354		YER081W	P40054	YIL074C	P40510		YER081W	P40054	YIL074C	P40510
YJL187C	P32944	YMR001C	P32562		YJL187C	P32944	YMR001C	P32562		YDR225W	P04911	YOL012C	Q12692		YDR225W	P04911	YOL012C	Q12692
YJR076C	P32458	YMR001C	P32562		YJR076C	P32458	YMR001C	P32562		YBR010W	P61830	YNL031C	P61830		YBR010W	P61830	YNL031C	P61830
YDL132W	Q12018	YIL046W	P39014		YDL132W	Q12018	YIL046W	P39014		YHR123W	P22140	YNL130C	P17898		YHR123W	P22140	YNL130C	P17898
YBL061C	P34226	YBR023C	P29465		YBL061C	P34226	YBR023C	P29465		YGL091C	P52920	YIL003W	P40558		YGL091C	P52920	YIL003W	P40558
YMR198W	Q01649	YPR141C	P17119		YMR198W	Q01649	YPR141C	P17119		YCR002C	P25342	YHR107C	P32468		YCR002C	P25342	YHR107C	P32468
YBR109C	P06787	YNR035C	P53731		YBR109C	P06787	YNR035C	P53731		YDL192W	P11076	YOR094W	P40994		YDL192W	P11076	YOR094W	P40994
YBR109C	P06787	YMR109W	Q04439		YBR109C	P06787	YMR109W	Q04439		YAR033W	P39552	YGL051W	P53176		YAR033W	P39552	YGL051W	P53176
YGR218W	P30822	YHR108W	P38817		YGR218W	P30822	YHR108W	P38817		YBL003C	P04912	YOL012C	Q12692		YBL003C	P04912	YOL012C	Q12692
YGR218W	P30822	YOR326W	P19524		YGR218W	P30822	YOR326W	P19524		YML106W	P13298	YMR271C	P30402		YML106W	P13298	YMR271C	P30402
YGR218W	P30822	YOR371C	Q08886		YGR218W	P30822	YOR371C	Q08886		YKR014C	P36018	YOR089C	P36017		YKR014C	P36018	YOR089C	P36017
YKL049C	P36012	YPL018W	Q02732		YKL049C	P36012	YPL018W	Q02732		YGR086C	P53252	YPL004C	Q12230		YGR086C	P53252	YPL004C	Q12230
YDR052C	P32325	YPL153C	P22216		YDR052C	P32325	YPL153C	P22216		YDR453C	Q04120	YML028W	P34760		YDR453C	Q04120	YML028W	P34760
YMR255W	Q04839	YOR046C	P20449		YMR255W	Q04839	YOR046C	P20449		YFR015C	P23337	YLR258W	P27472		YFR015C	P23337	YLR258W	P27472
YBR073W	P38086	YER179W	P25453		YBR073W	P38086	YER179W	P25453		YGR180C	P49723	YJL026W	P09938		YGR180C	P49723	YJL026W	P09938
YDL101C	P39009	YML058W	Q04964		YDL101C	P39009	YML058W	Q04964		YNL104C	P06208	YOR108W	Q12166		YNL104C	P06208	YOR108W	Q12166
YDL042C	P06700	YDR363W	Q06340		YDL042C	P06700	YDR363W	Q06340		YGR254W	P00924	YHR174W	P00925		YGR254W	P00924	YHR174W	P00925
YDL042C	P06700	YOL017W	Q08119		YDL042C	P06700	YOL017W	Q08119		YKR072C	P36024	YOR054C	Q08438		YKR072C	P36024	YOR054C	Q08438
YMR167W	P38920	YOR033C	P39875		YMR167W	P38920	YOR033C	P39875		YFR053C	P04806	YGL253W	P04807		YFR053C	P04806	YGL253W	P04807
YBR041W	P38225	YOR317W	P30624		YBR041W	P38225	YOR317W	P30624		YMR322C	Q04902	YOR391C	Q08914		YMR322C	Q04902	YOR391C	Q08914
YLR238W	Q06001	YMR052W	P46671		YLR238W	Q06001	YMR052W	P46671		YDR190C	Q03940	YPL235W	Q12464		YDR190C	Q03940	YPL235W	Q12464
YIL065C	P40515	YJL112W	P47025		YIL065C	P40515	YJL112W	P47025		YGL048C	Q01939	YOR117W	P33297		YGL048C	Q01939	YOR117W	P33297
YBL016W	P16892	YGL178W	P39016		YBL016W	P16892	YGL178W	P39016		YGR038W	P53224	YLR350W	Q06144		YGR038W	P53224	YLR350W	Q06144
YER133W	P32598	YOR178C	P28006		YER133W	P32598	YOR178C	P28006		YDR099W	P34730	YER177W	P29311		YDR099W	P34730	YER177W	P29311
YBR020W	P04385	YML051W	P04387		YBR020W	P04385	YML051W	P04387		YML100W	P38427	YMR261C	P38426		YML100W	P38427	YMR261C	P38426
YOR259C	P53549	YPL248C	P04386		YOR259C	P53549	YPL248C	P04386		YER099C	P38620	YHL011C	P38689		YER099C	P38620	YHL011C	P38689
YFR009W	P43535	YGL195W	P33892		YFR009W	P43535	YGL195W	P33892		YOR391C	Q08914	YPL280W	Q08992		YOR391C	Q08914	YPL280W	Q08992
YJR031C	P47102	YKR030W	P36125		YJR031C	P47102	YKR030W	P36125		YBR160W	P00546	YPL031C	P17157		YBR160W	P00546	YPL031C	P17157
YDR507C	Q12263	YLR314C	P32457		YDR507C	Q12263	YLR314C	P32457		YDR358W	Q06336	YHR108W	P38817		YDR358W	Q06336	YHR108W	P38817
YER054C	P40036	YER133W	P32598		YER054C	P40036	YER133W	P32598		YCR073C	P25390	YNR031C	P53599		YCR073C	P25390	YNR031C	P53599
YER133W	P32598	YMR311C	P41818		YER133W	P32598	YMR311C	P41818		YBR024W	P38072	YBR037C	P23833		YBR024W	P38072	YBR037C	P23833
YBR050C	P38232	YER133W	P32598		YBR050C	P38232	YER133W	P32598		YHR135C	P23291	YNL154C	P23292		YHR135C	P23291	YNL154C	P23292
YBL007C	P32790	YER133W	P32598		YBL007C	P32790	YER133W	P32598		YGL194C	P53096	YNL330C	P32561		YGL194C	P53096	YNL330C	P32561
YAL014C	P31377	YER133W	P32598		YAL014C	P31377	YER133W	P32598		YGR243W	P53311	YHR162W	P38857		YGR243W	P53311	YHR162W	P38857
YER133W	P32598	YFL023W	P43573		YER133W	P32598	YFL023W	P43573		YMR183C	P39926	YPL232W	P32867		YMR183C	P39926	YPL232W	P32867
YER133W	P32598	YPL074W	P40328		YER133W	P32598	YPL074W	P40328		YER031C	P38555	YFL005W	P07560		YER031C	P38555	YFL005W	P07560
YDR028C	Q00816	YER133W	P32598		YDR028C	Q00816	YER133W	P32598		YDL007W	P40327	YGL048C	Q01939		YDL007W	P40327	YGL048C	Q01939
YER133W	P32598	YMR140W	P40210		YER133W	P32598	YMR140W	P40210		YGR056W	P53236	YLR357W	Q06488		YGR056W	P53236	YLR357W	Q06488
YER133W	P32598	YKL193C	P36047		YER133W	P32598	YKL193C	P36047		YMR207C	P32874	YNR016C	Q00955		YMR207C	P32874	YNR016C	Q00955
YER040W	P18494	YJR066W	P35169		YER040W	P18494	YJR066W	P35169		YMR303C	P00331	YOL086C	P00330		YMR303C	P00331	YOL086C	P00330
YAL056W	P39717	YER020W	P10823		YAL056W	P39717	YER020W	P10823		YKL127W	P33401	YMR105C	P37012		YKL127W	P33401	YMR105C	P37012
YDL035C	Q12361	YER020W	P10823		YDL035C	Q12361	YER020W	P10823		YER133W	P32598	YML016C	P26570		YER133W	P32598	YML016C	P26570
YIL063C	P40517	YLR293C	P32835		YIL063C	P40517	YLR293C	P32835		YBL068W	P38063	YER099C	P38620		YBL068W	P38063	YER099C	P38620
YIL045W	P40187	YLR258W	P27472		YIL045W	P40187	YLR258W	P27472		YBL068W	P38063	YHL011C	P38689		YBL068W	P38063	YHL011C	P38689
YNL281W	P53834	YPL240C	P02829		YNL281W	P53834	YPL240C	P02829		YDR436W	P33329	YML016C	P26570		YDR436W	P33329	YML016C	P26570
YLR113W	P32485	YMR172W	Q03213		YLR113W	P32485	YMR172W	Q03213		YDR093W	Q12675	YER166W	P32660		YDR093W	Q12675	YER166W	P32660
YDR477W	P06782	YGL073W	P10961		YDR477W	P06782	YGL073W	P10961		YDL245C	P54854	YHR096C	P38695		YDL245C	P54854	YHR096C	P38695
YJR076C	P32458	YKL101W	P34244		YJR076C	P32458	YKL101W	P34244		YCL024W	P25389	YDR507C	Q12263		YCL024W	P25389	YDR507C	Q12263
YHR107C	P32468	YKL101W	P34244		YHR107C	P32468	YKL101W	P34244		YDR252W	P40314	YPL037C	Q02642		YDR252W	P40314	YPL037C	Q02642
YJL106W	P32581	YJR094C	P21190		YJL106W	P32581	YJR094C	P21190		YMR169C	P54114	YMR170C	P47771		YMR169C	P54114	YMR170C	P47771
YBR017C	P38217	YGL092W	P49687		YBR017C	P38217	YGL092W	P49687		YBR270C	P38346	YJL058C	P47041		YBR270C	P38346	YJL058C	P47041
YLR293C	P32835	YLR347C	Q06142		YLR293C	P32835	YLR347C	Q06142		YCR034W	P25358	YJL196C	P39540		YCR034W	P25358	YJL196C	P39540
YOR326W	P19524	YPL269W	P32526		YOR326W	P19524	YPL269W	P32526		YGL049C	P39936	YGR162W	P39935		YGL049C	P39936	YGR162W	P39935
YCL024W	P25389	YJR076C	P32458		YCL024W	P25389	YJR076C	P32458		YJR066W	P35169	YKL203C	P32600		YJR066W	P35169	YKL203C	P32600
YDL108W	P06242	YDL125C	Q04344		YDL108W	P06242	YDL125C	Q04344		YGR004W	P53203	YLR324W	Q06169		YGR004W	P53203	YLR324W	Q06169
YGR229C	P32566	YHR030C	Q00772		YGR229C	P32566	YHR030C	Q00772		YHL003C	P38703	YKL008C	P28496		YHL003C	P38703	YKL008C	P28496
YOR181W	Q12446	YPR159W	P32486		YOR181W	Q12446	YPR159W	P32486		YDR406W	Q04182	YOR153W	P33302		YDR406W	Q04182	YOR153W	P33302
YDL240W	P35688	YPR165W	P06780		YDL240W	P35688	YPR165W	P06780		YDL137W	P19146	YDL192W	P11076		YDL137W	P19146	YDL192W	P11076
YGR136W	P53281	YOR181W	Q12446		YGR136W	P53281	YOR181W	Q12446		YGR121C	P40260	YPR138C	P53390		YGR121C	P40260	YPR138C	P53390
YOR181W	Q12446	YPR154W	Q06449		YOR181W	Q12446	YPR154W	Q06449		YKR001C	P21576	YLL001W	P54861		YKR001C	P21576	YLL001W	P54861
YFR024C-A	P43603	YOR181W	Q12446		YFR024C-A	P43603	YOR181W	Q12446		YDL029W	P32381	YFL039C	P60010		YDL029W	P32381	YFL039C	P60010
YDR277C	P35198	YJR022W	P47093		YDR277C	P35198	YJR022W	P47093		YHR216W	P38697	YLR432W	P50095		YHR216W	P38697	YLR432W	P50095
YIL173W	P40438	YJR022W	P47093		YIL173W	P40438	YJR022W	P47093		YDL229W	P11484	YJL034W	P16474		YDL229W	P11484	YJL034W	P16474
YJR022W	P47093	YNR053C	P53742		YJR022W	P47093	YNR053C	P53742		YCR004C	P25349	YDR032C	Q12335		YCR004C	P25349	YDR032C	Q12335
YAL038W	P00549	YNL307C	P21965		YAL038W	P00549	YNL307C	P21965		YHL012W	P38709	YKL035W	P32861		YHL012W	P38709	YKL035W	P32861
YBL023C	P29469	YDL017W	P06243		YBL023C	P29469	YDL017W	P06243		YBL079W	P38181	YER105C	P40064		YBL079W	P38181	YER105C	P40064
YBL023C	P29469	YDR052C	P32325		YBL023C	P29469	YDR052C	P32325		YCL067C	P0CY09	YCR096C	P0CY13		YCL067C	P0CY09	YCR096C	P0CY13
YBL023C	P29469	YIL150C	P32354		YBL023C	P29469	YIL150C	P32354		YHR174W	P00925	YMR323W	P42222		YHR174W	P00925	YMR323W	P42222
YIL072W	P20050	YOR351C	P24719		YIL072W	P20050	YOR351C	P24719		YDL130W-A	P01098	YDL181W	P01097		YDL130W-A	P01098	YDL181W	P01097
YLR263W	P14291	YOR351C	P24719		YLR263W	P14291	YOR351C	P24719		YHR174W	P00925	YOR393W	P0CX10		YHR174W	P00925	YOR393W	P0CX10
YIL046W	P39014	YNL103W	P32389		YIL046W	P39014	YNL103W	P32389		YFL005W	P07560	YFL038C	P01123		YFL005W	P07560	YFL038C	P01123
YNL103W	P32389	YPL038W	Q03081		YNL103W	P32389	YPL038W	Q03081		YLR197W	Q12460	YOR310C	Q12499		YLR197W	Q12460	YOR310C	Q12499
YDR253C	Q12041	YNL103W	P32389		YDR253C	Q12041	YNL103W	P32389		YAL005C	P10591	YLL024C	P10592		YAL005C	P10591	YLL024C	P10592
YHR030C	Q00772	YPL140C	P32491		YHR030C	Q00772	YPL140C	P32491		YGR254W	P00924	YMR323W	P42222		YGR254W	P00924	YMR323W	P42222
YIL106W	P40484	YNR052C	P39008		YIL106W	P40484	YNR052C	P39008		YAL054C	Q01574	YLR153C	P52910		YAL054C	Q01574	YLR153C	P52910
YJR002W	P47083	YNL075W	P53941		YJR002W	P47083	YNL075W	P53941		YDR092W	P52490	YOR339C	P52492		YDR092W	P52490	YOR339C	P52492
YOL090W	P25847	YOR033C	P39875		YOL090W	P25847	YOR033C	P39875		YIR037W	P40581	YKL026C	P36014		YIR037W	P40581	YKL026C	P36014
YOL090W	P25847	YPL022W	P06777		YOL090W	P25847	YPL022W	P06777		YJL196C	P39540	YLR372W	P40319		YJL196C	P39540	YLR372W	P40319
YML095C	P06838	YOL090W	P25847		YML095C	P06838	YOL090W	P25847		YAL005C	P10591	YDL229W	P11484		YAL005C	P10591	YDL229W	P11484
YMR201C	P28519	YOL090W	P25847		YMR201C	P28519	YOL090W	P25847		YAL005C	P10591	YER103W	P22202		YAL005C	P10591	YER103W	P22202
YGR258C	P07276	YOL090W	P25847		YGR258C	P07276	YOL090W	P25847		YLR188W	P33310	YPL270W	P33311		YLR188W	P33310	YPL270W	P33311
YIL143C	Q00578	YOL090W	P25847		YIL143C	Q00578	YOL090W	P25847		YAL005C	P10591	YNL209W	P40150		YAL005C	P10591	YNL209W	P40150
YDL194W	P10870	YDR277C	P35198		YDL194W	P10870	YDR277C	P35198		YKL166C	P05986	YPL203W	P06245		YKL166C	P05986	YPL203W	P06245
YKL079W	P32364	YOR326W	P19524		YKL079W	P32364	YOR326W	P19524		YGL048C	Q01939	YOR259C	P53549		YGL048C	Q01939	YOR259C	P53549
YIL159W	P40450	YKL129C	P36006		YIL159W	P40450	YKL129C	P36006		YBR082C	P15731	YOR339C	P52492		YBR082C	P15731	YOR339C	P52492
YIL156W	P40453	YKL129C	P36006		YIL156W	P40453	YKL129C	P36006		YGL008C	P05030	YPL036W	P19657		YGL008C	P05030	YPL036W	P19657
YDR388W	P39743	YMR109W	Q04439		YDR388W	P39743	YMR109W	Q04439		YLR433C	P23287	YML057W	P14747		YLR433C	P23287	YML057W	P14747
YLR337C	P37370	YMR109W	Q04439		YLR337C	P37370	YMR109W	Q04439		YBR082C	P15731	YDR059C	P15732		YBR082C	P15731	YDR059C	P15732
YGL122C	P32505	YKR095W	Q02455		YGL122C	P32505	YKR095W	Q02455		YAL005C	P10591	YBL075C	P09435		YAL005C	P10591	YBL075C	P09435
YLR314C	P32457	YOR156C	Q12216		YLR314C	P32457	YOR156C	Q12216		YAL051W	P39720	YOR363C	P52960		YAL051W	P39720	YOR363C	P52960
YDR510W	Q12306	YOR156C	Q12216		YDR510W	Q12306	YOR156C	Q12216		YGR192C	P00359	YJR009C	P00358		YGR192C	P00359	YJR009C	P00358
YDR176W	P32494	YGL013C	P12383		YDR176W	P32494	YGL013C	P12383		YDR011W	P32568	YPL058C	Q02785		YDR011W	P32568	YPL058C	Q02785
YDL225W	Q07657	YNL078W	P53939		YDL225W	Q07657	YNL078W	P53939		YHR094C	P32465	YMR011W	P23585		YHR094C	P32465	YMR011W	P23585
YHR077C	P38798	YMR080C	P30771		YHR077C	P38798	YMR080C	P30771		YAR042W	P35845	YDL019C	Q12451		YAR042W	P35845	YDL019C	Q12451
YDL175C	Q12476	YDR432W	Q01560		YDL175C	Q12476	YDR432W	Q01560		YDR300C	P32264	YHR033W	P38690		YDR300C	P32264	YHR033W	P38690
YCL011C	P25555	YDR432W	Q01560		YCL011C	P25555	YDR432W	Q01560		YIL105C	P40485	YNL047C	P53955		YIL105C	P40485	YNL047C	P53955
YDL084W	Q07478	YDR432W	Q01560		YDL084W	Q07478	YDR432W	Q01560		YJL034W	P16474	YLL024C	P10592		YJL034W	P16474	YLL024C	P10592
YBR112C	P14922	YDR043C	Q03125		YBR112C	P14922	YDR043C	Q03125		YJL164C	P06244	YPL203W	P06245		YJL164C	P06244	YPL203W	P06245
YLR347C	Q06142	YMR047C	Q02630		YLR347C	Q06142	YMR047C	Q02630		YDR353W	P29509	YHR106W	P38816		YDR353W	P29509	YHR106W	P38816
YJL061W	P40368	YMR047C	Q02630		YJL061W	P40368	YMR047C	Q02630		YDR394W	P33298	YGL048C	Q01939		YDR394W	P33298	YGL048C	Q01939
YER165W	P04147	YGR218W	P30822		YER165W	P04147	YGR218W	P30822		YLR450W	P12684	YML075C	P12683		YLR450W	P12684	YML075C	P12683
YER165W	P04147	YGR178C	P53297		YER165W	P04147	YGR178C	P53297		YLR432W	P50095	YML056C	P50094		YLR432W	P50095	YML056C	P50094
YBR233W	P38151	YER165W	P04147		YBR233W	P38151	YER165W	P04147		YER095W	P25454	YER179W	P25453		YER095W	P25454	YER179W	P25453
YER165W	P04147	YGL044C	P25299		YER165W	P04147	YGL044C	P25299		YHR030C	Q00772	YMR139W	P38615		YHR030C	Q00772	YMR139W	P38615
YGR241C	P53309	YIR006C	P32521		YGR241C	P53309	YIR006C	P32521		YDL042C	P06700	YPL015C	P53686		YDL042C	P06700	YPL015C	P53686
YHR161C	P38856	YIR006C	P32521		YHR161C	P38856	YIR006C	P32521		YNL112W	P24783	YPL119C	P24784		YNL112W	P24783	YPL119C	P24784
YKR002W	P29468	YPL031C	P17157		YKR002W	P29468	YPL031C	P17157		YCR002C	P25342	YLR314C	P32457		YCR002C	P25342	YLR314C	P32457
YGL134W	P53124	YLR258W	P27472		YGL134W	P53124	YLR258W	P27472		YGL092W	P49687	YKL068W	Q02629		YGL092W	P49687	YKL068W	Q02629
YDL127W	P25693	YDR388W	P39743		YDL127W	P25693	YDR388W	P39743		YML001W	P32939	YNL093W	P36019		YML001W	P32939	YNL093W	P36019
YJL080C	P06105	YOR153W	P33302		YJL080C	P06105	YOR153W	P33302		YHR107C	P32468	YJR076C	P32458		YHR107C	P32468	YJR076C	P32458
YDR244W	P35056	YGL153W	P53112		YDR244W	P35056	YGL153W	P53112		YBL016W	P16892	YNL307C	P21965		YBL016W	P16892	YNL307C	P21965
YDR244W	P35056	YNL214W	P40155		YDR244W	P35056	YNL214W	P40155		YBR126C	Q00764	YDR074W	P31688		YBR126C	Q00764	YDR074W	P31688
YDR142C	P39108	YDR244W	P35056		YDR142C	P39108	YDR244W	P35056		YCL040W	P17709	YFR053C	P04806		YCL040W	P17709	YFR053C	P04806
YDR244W	P35056	YGR077C	P53248		YDR244W	P35056	YGR077C	P53248		YKR059W	P10081	YOR204W	P06634		YKR059W	P10081	YOR204W	P06634
YGR233C	P17442	YIL050W	P40186		YGR233C	P17442	YIL050W	P40186		YGR040W	P14681	YMR139W	P38615		YGR040W	P14681	YMR139W	P38615
YOL001W	P20052	YPL031C	P17157		YOL001W	P20052	YPL031C	P17157		YJL138C	P10081	YPL119C	P24784		YJL138C	P10081	YPL119C	P24784
YNL025C	P47821	YPL031C	P17157		YNL025C	P47821	YPL031C	P17157		YAL005C	P10591	YPL106C	P32589		YAL005C	P10591	YPL106C	P32589
YNL262W	P21951	YOL115W	P53632		YNL262W	P21951	YOL115W	P53632		YFL005W	P07560	YNL098C	P01120		YFL005W	P07560	YNL098C	P01120
YNL262W	P21951	YNL299W	P48561		YNL262W	P21951	YNL299W	P48561		YAL012W	P31373	YLR303W	P06106		YAL012W	P31373	YLR303W	P06106
YDL160C	P39517	YNR052C	P39008		YDL160C	P39517	YNR052C	P39008		YAL026C	P39524	YER166W	P32660		YAL026C	P39524	YER166W	P32660
YMR314W	P40302	YOR362C	P21242		YMR314W	P40302	YOR362C	P21242		YBR202W	P38132	YLR274W	P29496		YBR202W	P38132	YLR274W	P29496
YGR253C	P32379	YOR362C	P21242		YGR253C	P32379	YOR362C	P21242		YFL005W	P07560	YNL093W	P36019		YFL005W	P07560	YNL093W	P36019
YGL011C	P21243	YOR362C	P21242		YGL011C	P21243	YOR362C	P21242		YJL138C	P10081	YOR204W	P06634		YJL138C	P10081	YOR204W	P06634
YJL001W	P38624	YPR103W	P30656		YJL001W	P38624	YPR103W	P30656		YPL155C	P28743	YPR141C	P17119		YPL155C	P28743	YPR141C	P17119
YJL001W	P38624	YOR157C	P25043		YJL001W	P38624	YOR157C	P25043		YER099C	P38620	YKL181W	P32895		YER099C	P38620	YKL181W	P32895
YGR135W	P23638	YML092C	P23639		YGR135W	P23638	YML092C	P23639		YBL023C	P29469	YLR274W	P29496		YBL023C	P29469	YLR274W	P29496
YML092C	P23639	YOR157C	P25043		YML092C	P23639	YOR157C	P25043		YCL025C	P25376	YPL265W	P53388		YCL025C	P25376	YPL265W	P53388
YBL007C	P32790	YIL095W	P40494		YBL007C	P32790	YIL095W	P40494		YHR107C	P32468	YLR314C	P32457		YHR107C	P32468	YLR314C	P32457
YER013W	P24384	YKR086W	P15938		YER013W	P24384	YKR086W	P15938		YKR059W	P10081	YPL119C	P24784		YKR059W	P10081	YPL119C	P24784
YER013W	P24384	YLR117C	Q12309		YER013W	P24384	YLR117C	Q12309		YJL112W	P47025	YKR036C	P36130		YJL112W	P47025	YKR036C	P36130
YBR114W	P31244	YMR190C	P35187		YBR114W	P31244	YMR190C	P35187		YHL011C	P38689	YKL181W	P32895		YHL011C	P38689	YKL181W	P32895
YER089C	P39966	YPL153C	P22216		YER089C	P39966	YPL153C	P22216		YHR030C	Q00772	YNL307C	P21965		YHR030C	Q00772	YNL307C	P21965
YER094C	P25451	YOR157C	P25043		YER094C	P25451	YOR157C	P25043		YHR113W	P38821	YKL103C	P14904		YHR113W	P38821	YKL103C	P14904
YDR092W	P52490	YLR032W	P32849		YDR092W	P52490	YLR032W	P32849		YBL023C	P29469	YEL032W	P24279		YBL023C	P29469	YEL032W	P24279
YER095W	P25454	YJL092W	P12954		YER095W	P25454	YJL092W	P12954		YML001W	P32939	YOR089C	P36017		YML001W	P32939	YOR089C	P36017
YDR004W	P25301	YER095W	P25454		YDR004W	P25301	YER095W	P25454		YDR011W	P32568	YOR153W	P33302		YDR011W	P32568	YOR153W	P33302
YDR386W	Q04149	YGL163C	P32863		YDR386W	Q04149	YGL163C	P32863		YBL023C	P29469	YBR202W	P38132		YBL023C	P29469	YBR202W	P38132
YIL115C	P40477	YOR046C	P20449		YIL115C	P40477	YOR046C	P20449		YFL005W	P07560	YOR089C	P36017		YFL005W	P07560	YOR089C	P36017
YLR113W	P32485	YLR248W	P38623		YLR113W	P32485	YLR248W	P38623		YKR014C	P36018	YML001W	P32939		YKR014C	P36018	YML001W	P32939
YDR028C	Q00816	YDR477W	P06782		YDR028C	Q00816	YDR477W	P06782		YDL225W	Q07657	YJR076C	P32458		YDL225W	Q07657	YJR076C	P32458
YDR277C	P35198	YKL038W	P32862		YDR277C	P35198	YKL038W	P32862		YCL040W	P17709	YGL253W	P04807		YCL040W	P17709	YGL253W	P04807
YKL038W	P32862	YOR047C	Q02794		YKL038W	P32862	YOR047C	Q02794		YJL033W	P20448	YMR290C	Q03532		YJL033W	P20448	YMR290C	Q03532
YOR134W	Q12128	YPR165W	P06780		YOR134W	Q12128	YPR165W	P06780		YAL029C	P32492	YMR109W	Q04439		YAL029C	P32492	YMR109W	Q04439
YNL271C	P41832	YPR165W	P06780		YNL271C	P41832	YPR165W	P06780		YDR394W	P33298	YOR117W	P33297		YDR394W	P33298	YOR117W	P33297
YNL090W	P06781	YPL161C	P39011		YNL090W	P06781	YPL161C	P39011		YOR117W	P33297	YPR173C	P52917		YOR117W	P33297	YPR173C	P52917
YDR207C	P39001	YMR139W	P38615		YDR207C	P39001	YMR139W	P38615		YBR281C	P38149	YFR044C	P43616		YBR281C	P38149	YFR044C	P43616
YHR030C	Q00772	YPL089C	Q12224		YHR030C	Q00772	YPL089C	Q12224		YBR126C	Q00764	YML100W	P38427		YBR126C	Q00764	YML100W	P38427
YER070W	P21524	YML058W	Q04964		YER070W	P21524	YML058W	Q04964		YCR002C	P25342	YJR076C	P32458		YCR002C	P25342	YJR076C	P32458
YJR063W	P32529	YPR010C	P22138		YJR063W	P32529	YPR010C	P22138		YDR243C	P23394	YNL112W	P24783		YDR243C	P23394	YNL112W	P24783
YDL140C	P04050	YOR224C	P20436		YDL140C	P04050	YOR224C	P20436		YBR202W	P38132	YPR019W	P30665		YBR202W	P38132	YPR019W	P30665
YOR116C	P04051	YOR224C	P20436		YOR116C	P04051	YOR224C	P20436		YLL008W	P32892	YMR290C	Q03532		YLL008W	P32892	YMR290C	Q03532
YDR045C	Q04307	YOR207C	P22276		YDR045C	Q04307	YOR207C	P22276		YKL068W	Q02629	YMR047C	Q02630		YKL068W	Q02629	YMR047C	Q02630
YKR081C	P36160	YPR102C	P0C0W9		YKR081C	P36160	YPR102C	P0C0W9		YER031C	P38555	YNL093W	P36019		YER031C	P38555	YNL093W	P36019
YDR394W	P33298	YDR427W	Q04062		YDR394W	P33298	YDR427W	Q04062		YLL024C	P10592	YPL106C	P32589		YLL024C	P10592	YPL106C	P32589
YDR394W	P33298	YGL048C	Q01939		YDR394W	P33298	YGL048C	Q01939		YER031C	P38555	YKR014C	P36018		YER031C	P38555	YKR014C	P36018
YOR117W	P33297	YOR259C	P53549		YOR117W	P33297	YOR259C	P53549		YBR264C	P38146	YML001W	P32939		YBR264C	P38146	YML001W	P32939
YCR020W-B	Q9URQ5	YFR037C	P43609		YCR020W-B	Q9URQ5	YFR037C	P43609		YBR160W	P00546	YHR030C	Q00772		YBR160W	P00546	YHR030C	Q00772
YCR009C	P25343	YMR192W	Q04322		YCR009C	P25343	YMR192W	Q04322		YMR314W	P40302	YOL038W	P40303		YMR314W	P40302	YOL038W	P40303
YCR009C	P25343	YPL249C	Q12344		YCR009C	P25343	YPL249C	Q12344		YOL068C	P53685	YPL015C	P53686		YOL068C	P53685	YPL015C	P53686
YDR388W	P39743	YFL039C	P60010		YDR388W	P39743	YFL039C	P60010		YML092C	P23639	YOL038W	P40303		YML092C	P23639	YOL038W	P40303
YBL039C	P28274	YDR388W	P39743		YBL039C	P28274	YDR388W	P39743		YCR027C	P25378	YFL005W	P07560		YCR027C	P25378	YFL005W	P07560
YDR388W	P39743	YGL060W	P53169		YDR388W	P39743	YGL060W	P53169		YGR253C	P32379	YOL038W	P40303		YGR253C	P32379	YOL038W	P40303
YDR388W	P39743	YMR192W	Q04322		YDR388W	P39743	YMR192W	Q04322		YGR135W	P23638	YOL038W	P40303		YGR135W	P23638	YOL038W	P40303
YDR388W	P39743	YPL249C	Q12344		YDR388W	P39743	YPL249C	Q12344		YLR262C	Q99260	YOR101W	P01119		YLR262C	Q99260	YOR101W	P01119
YJL115W	P32447	YMR127C	P40963		YJL115W	P32447	YMR127C	P40963		YER013W	P24384	YKL078W	P36009		YER013W	P24384	YKL078W	P36009
YMR127C	P40963	YPR018W	Q12495		YMR127C	P40963	YPR018W	Q12495		YDL095W	P33775	YJR143C	P46971		YDL095W	P33775	YJR143C	P46971
YJL115W	P32447	YOR213C	Q99314		YJL115W	P32447	YOR213C	Q99314		YNL268W	P32487	YPL265W	P53388		YNL268W	P32487	YPL265W	P53388
YBR173C	P38293	YGL011C	P21243		YBR173C	P38293	YGL011C	P21243		YDR508C	P48813	YPL265W	P53388		YDR508C	P48813	YPL265W	P53388
YDR164C	P30619	YMR183C	P39926		YDR164C	P30619	YMR183C	P39926		YBR068C	P38084	YPL265W	P53388		YBR068C	P38084	YPL265W	P53388
YFL005W	P07560	YGL233W	P22224		YFL005W	P07560	YGL233W	P22224		YBL068W	P38063	YKL181W	P32895		YBL068W	P38063	YKL181W	P32895
YIL109C	P40482	YLR026C	Q01590		YIL109C	P40482	YLR026C	Q01590		YBR160W	P00546	YGR040W	P14681		YBR160W	P00546	YGR040W	P14681
YER136W	P39958	YFL005W	P07560		YER136W	P39958	YFL005W	P07560		YBR109C	P06787	YGL106W	P53141		YBR109C	P06787	YGL106W	P53141
YFL005W	P07560	YNL044W	P53633		YFL005W	P07560	YNL044W	P53633		YDL029W	P32381	YHR129C	P38696		YDL029W	P32381	YHR129C	P38696
YFL005W	P07560	YPR017C	P32601		YFL005W	P07560	YPR017C	P32601		YDL007W	P40327	YOR117W	P33297		YDL007W	P40327	YOR117W	P33297
YNL049C	P53953	YPR181C	P15303		YNL049C	P53953	YPR181C	P15303		YKL126W	P12688	YKL166C	P05986		YKL126W	P12688	YKL166C	P05986
YOR035C	P51534	YOR326W	P19524		YOR035C	P51534	YOR326W	P19524		YGL019W	P43639	YOR039W	P38930		YGL019W	P43639	YOR039W	P38930
YKL129C	P36006	YOR035C	P51534		YKL129C	P36006	YOR035C	P51534		YMR192W	Q04322	YPL249C	Q12344		YMR192W	Q04322	YPL249C	Q12344
YAL029C	P32492	YOR035C	P51534		YAL029C	P32492	YOR035C	P51534		YKL145W	P33299	YOR117W	P33297		YKL145W	P33299	YOR117W	P33297
YDR422C	P32578	YDR477W	P06782		YDR422C	P32578	YDR477W	P06782		YGL002W	P53198	YHR110W	P38819		YGL002W	P53198	YHR110W	P38819
YDR477W	P06782	YJL089W	P46954		YDR477W	P06782	YJL089W	P46954		YDR309C	Q06648	YHR061C	P38785		YDR309C	Q06648	YHR061C	P38785
YJL089W	P46954	YPL042C	P39073		YJL089W	P46954	YPL042C	P39073		YER133W	P32598	YLR433C	P23287		YER133W	P32598	YLR433C	P23287
YNL106C	P50942	YPR171W	Q06604		YNL106C	P50942	YPR171W	Q06604		YGL210W	P51996	YOR089C	P36017		YGL210W	P51996	YOR089C	P36017
YOR109W	Q12271	YPR171W	Q06604		YOR109W	Q12271	YPR171W	Q06604		YER031C	P38555	YOR089C	P36017		YER031C	P38555	YOR089C	P36017
YNL020C	P53974	YNL243W	P33338		YNL020C	P53974	YNL243W	P33338		YDL134C	P23594	YLR433C	P23287		YDL134C	P23594	YLR433C	P23287
YDR088C	Q02775	YER013W	P24384		YDR088C	Q02775	YER013W	P24384		YBR160W	P00546	YLR113W	P32485		YBR160W	P00546	YLR113W	P32485
YBR182C	P38128	YLR113W	P32485		YBR182C	P38128	YLR113W	P32485		YFL002C	P25808	YMR290C	Q03532		YFL002C	P25808	YMR290C	Q03532
YER143W	P40087	YOR327C	P33328		YER143W	P40087	YOR327C	P33328		YHR216W	P38697	YML056C	P50094		YHR216W	P38697	YML056C	P50094
YDR477W	P06782	YER040W	P18494		YDR477W	P06782	YER040W	P18494		YER013W	P24384	YGL120C	P53131		YER013W	P24384	YGL120C	P53131
YBR066C	P38082	YDR477W	P06782		YBR066C	P38082	YDR477W	P06782		YBR160W	P00546	YMR139W	P38615		YBR160W	P00546	YMR139W	P38615
YDR477W	P06782	YNL236W	P32259		YDR477W	P06782	YNL236W	P32259		YKL161C	P36005	YMR139W	P38615		YKL161C	P36005	YMR139W	P38615
YDR477W	P06782	YPL042C	P39073		YDR477W	P06782	YPL042C	P39073		YDR218C	Q04921	YJR076C	P32458		YDR218C	Q04921	YJR076C	P32458
YDR477W	P06782	YNL025C	P47821		YDR477W	P06782	YNL025C	P47821		YHR128W	P18562	YNR012W	P27515		YHR128W	P18562	YNR012W	P27515
YDR477W	P06782	YMR140W	P40210		YDR477W	P06782	YMR140W	P40210		YDR059C	P15732	YGL058W	P06104		YDR059C	P15732	YGL058W	P06104
YDR477W	P06782	YGL035C	P27705		YDR477W	P06782	YGL035C	P27705		YGR059W	P41901	YHR107C	P32468		YGR059W	P41901	YHR107C	P32468
YDR477W	P06782	YNL257C	P38717		YDR477W	P06782	YNL257C	P38717		YDL007W	P40327	YDR394W	P33298		YDL007W	P40327	YDR394W	P33298
YDR073W	P38956	YOR290C	P22082		YDR073W	P38956	YOR290C	P22082		YGL134W	P53124	YPL219W	Q08966		YGL134W	P53124	YPL219W	Q08966
YJL176C	P32591	YOR290C	P22082		YJL176C	P32591	YOR290C	P22082		YDL047W	P20604	YLR433C	P23287		YDL047W	P20604	YLR433C	P23287
YMR096W	Q03148	YNL333W	P53824		YMR096W	Q03148	YNL333W	P53824		YGL048C	Q01939	YKL145W	P33299		YGL048C	Q01939	YKL145W	P33299
YLL021W	P23201	YOR231W	P32490		YLL021W	P23201	YOR231W	P32490		YOL038W	P40303	YOR362C	P21242		YOL038W	P40303	YOR362C	P21242
YLR212C	P53378	YNL126W	P53540		YLR212C	P53378	YNL126W	P53540		YBR041W	P38225	YOR317W	P30624		YBR041W	P38225	YOR317W	P30624
YLR313C	Q06160	YLR362W	P23561		YLR313C	Q06160	YLR362W	P23561		YLL028W	Q07824	YPR156C	Q06451		YLL028W	Q07824	YPR156C	Q06451
YGR092W	P22204	YPL042C	P39073		YGR092W	P22204	YPL042C	P39073		YKL152C	P00950	YOL056W	Q12326		YKL152C	P00950	YOL056W	Q12326
YLR006C	Q07084	YNR031C	P53599		YLR006C	Q07084	YNR031C	P53599		YPL031C	P17157	YPL042C	P39073		YPL031C	P17157	YPL042C	P39073
YBR133C	P38274	YHL007C	Q03497		YBR133C	P38274	YHL007C	Q03497		YOR117W	P33297	YOR259C	P53549		YOR117W	P33297	YOR259C	P53549
YHR005C	P08539	YOR212W	P18851		YHR005C	P08539	YOR212W	P18851		YAL012W	P31373	YGL184C	P53101		YAL012W	P31373	YGL184C	P53101
YDR103W	P32917	YLR362W	P23561		YDR103W	P32917	YLR362W	P23561		YGR123C	P53043	YNR032W	P32838		YGR123C	P53043	YNR032W	P32838
YDL159W	P06784	YDR103W	P32917		YDL159W	P06784	YDR103W	P32917		YGR283C	P53336	YMR310C	Q04867		YGR283C	P53336	YMR310C	Q04867
YFR037C	P43609	YIL126W	P32597		YFR037C	P43609	YIL126W	P32597		YBL016W	P16892	YBR160W	P00546		YBL016W	P16892	YBR160W	P00546
YLL024C	P10592	YOR027W	P15705		YLL024C	P10592	YOR027W	P15705		YBR082C	P15731	YDR177W	P21734		YBR082C	P15731	YDR177W	P21734
YBL034C	P38198	YFL037W	P02557		YBL034C	P38198	YFL037W	P02557		YMR167W	P38920	YPL164C	Q12083		YMR167W	P38920	YPL164C	Q12083
YLR045C	P46675	YML085C	P09733		YLR045C	P46675	YML085C	P09733		YLR113W	P32485	YOL128C	Q12222		YLR113W	P32485	YOL128C	Q12222
YLR045C	P46675	YML124C	P09734		YLR045C	P46675	YML124C	P09734		YHL007C	Q03497	YNL298W	P48562		YHL007C	Q03497	YNL298W	P48562
YDR172W	P05453	YHR174W	P00925		YDR172W	P05453	YHR174W	P00925		YKR014C	P36018	YLR262C	Q99260		YKR014C	P36018	YLR262C	Q99260
YBL007C	P32790	YDR172W	P05453		YBL007C	P32790	YDR172W	P05453		YAL026C	P39524	YIL048W	P40527		YAL026C	P39524	YIL048W	P40527
YJL187C	P32944	YPR119W	P24869		YJL187C	P32944	YPR119W	P24869		YOR089C	P36017	YPR165W	P06780		YOR089C	P36017	YPR165W	P06780
YDR073W	P38956	YJL176C	P32591		YDR073W	P38956	YJL176C	P32591		YNL002C	P40693	YPL198W	Q12213		YNL002C	P40693	YPL198W	Q12213
YAL021C	P31384	YML098W	P11747		YAL021C	P31384	YML098W	P11747		YCR002C	P25342	YGR059W	P41901		YCR002C	P25342	YGR059W	P41901
YPL011C	Q12297	YPL129W	P35189		YPL011C	Q12297	YPL129W	P35189		YDR054C	P14682	YOR339C	P52492		YDR054C	P14682	YOR339C	P52492
YDL108W	P06242	YDR460W	Q03290		YDL108W	P06242	YDR460W	Q03290		YOR153W	P33302	YPL058C	Q02785		YOR153W	P33302	YPL058C	Q02785
YGR047C	P33339	YOR110W	Q12415		YGR047C	P33339	YOR110W	Q12415		YDR011W	P32568	YOR011W	Q08409		YDR011W	P32568	YOR011W	Q08409
YIL033C	P07278	YJL164C	P06244		YIL033C	P07278	YJL164C	P06244		YDL192W	P11076	YPL051W	Q02804		YDL192W	P11076	YPL051W	Q02804
YOR140W	P20134	YPL203W	P06245		YOR140W	P20134	YPL203W	P06245		YFL039C	P60010	YJR065C	P47117		YFL039C	P60010	YJR065C	P47117
YKL166C	P05986	YPL203W	P06245		YKL166C	P05986	YPL203W	P06245		YGR240C	P16861	YMR205C	P16862		YGR240C	P16861	YMR205C	P16862
YIL033C	P07278	YPL203W	P06245		YIL033C	P07278	YPL203W	P06245		YDR379W	Q06407	YOR127W	P39083		YDR379W	Q06407	YOR127W	P39083
YGR249W	P53050	YPL203W	P06245		YGR249W	P53050	YPL203W	P06245		YDR394W	P33298	YOR259C	P53549		YDR394W	P33298	YOR259C	P53549
YBR126C	Q00764	YDR074W	P31688		YBR126C	Q00764	YDR074W	P31688		YDR394W	P33298	YKL145W	P33299		YDR394W	P33298	YKL145W	P33299
YBR126C	Q00764	YMR261C	P38426		YBR126C	Q00764	YMR261C	P38426		YLR113W	P32485	YOR061W	P19454		YLR113W	P32485	YOR061W	P19454
YBR126C	Q00764	YML100W	P38427		YBR126C	Q00764	YML100W	P38427		YEL032W	P24279	YPR019W	P30665		YEL032W	P24279	YPR019W	P30665
YDR074W	P31688	YMR261C	P38426		YDR074W	P31688	YMR261C	P38426		YDL031W	Q12389	YMR290C	Q03532		YDL031W	Q12389	YMR290C	Q03532
YDR074W	P31688	YML100W	P38427		YDR074W	P31688	YML100W	P38427		YDL160C	P39517	YOR204W	P06634		YDL160C	P39517	YOR204W	P06634
YNL299W	P48561	YOL115W	P53632		YNL299W	P48561	YOL115W	P53632		YDL088C	Q05166	YMR153W	Q03790		YDL088C	Q05166	YMR153W	Q03790
YER007W	P39937	YML085C	P09733		YER007W	P39937	YML085C	P09733		YBL016W	P16892	YDR477W	P06782		YBL016W	P16892	YDR477W	P06782
YBR082C	P15731	YKL034W	P36096		YBR082C	P15731	YKL034W	P36096		YGL202W	P53090	YHR137W	P38840		YGL202W	P53090	YHR137W	P38840
YDR409W	Q04195	YDR510W	Q12306		YDR409W	Q04195	YDR510W	Q12306		YLR274W	P29496	YPR019W	P30665		YLR274W	P29496	YPR019W	P30665
YMR080C	P30771	YNL112W	P24783		YMR080C	P30771	YNL112W	P24783		YFL008W	P32908	YJL074C	P47037		YFL008W	P32908	YJL074C	P47037
YHR170W	P38861	YMR080C	P30771		YHR170W	P38861	YMR080C	P30771		YHR023W	P08964	YOR326W	P19524		YHR023W	P08964	YOR326W	P19524
YGR072W	P48412	YMR080C	P30771		YGR072W	P48412	YMR080C	P30771		YNL007C	P25294	YNL064C	P25491		YNL007C	P25294	YNL064C	P25491
YDR323C	P32609	YOR089C	P36017		YDR323C	P32609	YOR089C	P36017		YDR074W	P31688	YML100W	P38427		YDR074W	P31688	YML100W	P38427
YCL063W	P25591	YOR326W	P19524		YCL063W	P25591	YOR326W	P19524		YFL009W	P07834	YIL046W	P39014		YFL009W	P07834	YIL046W	P39014
YLL010C	Q07800	YOR043W	P12611		YLL010C	Q07800	YOR043W	P12611		YAL029C	P32492	YHR023W	P08964		YAL029C	P32492	YHR023W	P08964
YOR229W	Q12206	YOR230W	Q12363		YOR229W	Q12206	YOR230W	Q12363		YBR202W	P38132	YEL032W	P24279		YBR202W	P38132	YEL032W	P24279
YBR168W	P38292	YLR324W	Q06169		YBR168W	P38292	YLR324W	Q06169		YDR074W	P31688	YMR261C	P38426		YDR074W	P31688	YMR261C	P38426
YCR077C	P25644	YNR053C	P53742		YCR077C	P25644	YNR053C	P53742		YLR188W	P33310	YMR301C	P40416		YLR188W	P33310	YMR301C	P40416
YNL263C	P53845	YOR089C	P36017		YNL263C	P53845	YOR089C	P36017		YBL023C	P29469	YPR019W	P30665		YBL023C	P29469	YPR019W	P30665
YNL093W	P36019	YNL263C	P53845		YNL093W	P36019	YNL263C	P53845		YJR076C	P32458	YLR314C	P32457		YJR076C	P32458	YLR314C	P32457
YHR030C	Q00772	YIL113W	P40479		YHR030C	Q00772	YIL113W	P40479		YDR243C	P23394	YLL008W	P32892		YDR243C	P23394	YLL008W	P32892
YER005W	P40009	YPR036W	P41807		YER005W	P40009	YPR036W	P41807		YLR113W	P32485	YNL307C	P21965		YLR113W	P32485	YNL307C	P21965
YER136W	P39958	YFL038C	P01123		YER136W	P39958	YFL038C	P01123		YEL032W	P24279	YLR274W	P29496		YEL032W	P24279	YLR274W	P29496
YFL038C	P01123	YNL044W	P53633		YFL038C	P01123	YNL044W	P53633		YDL159W	P06784	YGR040W	P14681		YDL159W	P06784	YGR040W	P14681
YFL038C	P01123	YGR172C	P53039		YFL038C	P01123	YGR172C	P53039		YCR002C	P25342	YDL225W	Q07657		YCR002C	P25342	YDL225W	Q07657
YBR264C	P38146	YER136W	P39958		YBR264C	P38146	YER136W	P39958		YMR109W	Q04439	YOR326W	P19524		YMR109W	Q04439	YOR326W	P19524
YBR264C	P38146	YNL044W	P53633		YBR264C	P38146	YNL044W	P53633		YIL035C	P15790	YLR113W	P32485		YIL035C	P15790	YLR113W	P32485
YER031C	P38555	YER136W	P39958		YER031C	P38555	YER136W	P39958		YKL079W	P32364	YPL155C	P28743		YKL079W	P32364	YPL155C	P28743
YER031C	P38555	YNL044W	P53633		YER031C	P38555	YNL044W	P53633		YNL098C	P01120	YOR089C	P36017		YNL098C	P01120	YOR089C	P36017
YER031C	P38555	YGR172C	P53039		YER031C	P38555	YGR172C	P53039		YDL031W	Q12389	YLL008W	P32892		YDL031W	Q12389	YLL008W	P32892
YER136W	P39958	YGL210W	P51996		YER136W	P39958	YGL210W	P51996		YDL225W	Q07657	YHR107C	P32468		YDL225W	Q07657	YHR107C	P32468
YGL210W	P51996	YNL044W	P53633		YGL210W	P51996	YNL044W	P53633		YNL021W	P53973	YNL330C	P32561		YNL021W	P53973	YNL330C	P32561
YER136W	P39958	YOR089C	P36017		YER136W	P39958	YOR089C	P36017		YDR218C	Q04921	YLR314C	P32457		YDR218C	Q04921	YLR314C	P32457
YER136W	P39958	YKR014C	P36018		YER136W	P39958	YKR014C	P36018		YFL037W	P02557	YLR212C	P53378		YFL037W	P02557	YLR212C	P53378
YKR014C	P36018	YNL044W	P53633		YKR014C	P36018	YNL044W	P53633		YCR092C	P25336	YFL003C	P40965		YCR092C	P25336	YFL003C	P40965
YER136W	P39958	YNL093W	P36019		YER136W	P39958	YNL093W	P36019		YOL062C	Q99186	YPL259C	Q00776		YOL062C	Q99186	YPL259C	Q00776
YER136W	P39958	YLR262C	Q99260		YER136W	P39958	YLR262C	Q99260		YKL161C	P36005	YPL031C	P17157		YKL161C	P36005	YPL031C	P17157
YLR262C	Q99260	YNL044W	P53633		YLR262C	Q99260	YNL044W	P53633		YKL139W	Q03957	YNL307C	P21965		YKL139W	Q03957	YNL307C	P21965
YJL044C	P32806	YLR262C	Q99260		YJL044C	P32806	YLR262C	Q99260		YGR059W	P41901	YLR314C	P32457		YGR059W	P41901	YLR314C	P32457
YER136W	P39958	YML001W	P32939		YER136W	P39958	YML001W	P32939		YKL197C	P24004	YNL329C	P33760		YKL197C	P24004	YNL329C	P33760
YKR048C	P25293	YPR119W	P24869		YKR048C	P25293	YPR119W	P24869		YHL019C	P38700	YPL259C	Q00776		YHL019C	P38700	YPL259C	Q00776
YLR256W	P0CE41	YPL240C	P02829		YLR256W	P0CE41	YPL240C	P02829		YOL128C	Q12222	YPR054W	P41808		YOL128C	Q12222	YPR054W	P41808
YGR172C	P53039	YNL093W	P36019		YGR172C	P53039	YNL093W	P36019		YGL011C	P21243	YOL038W	P40303		YGL011C	P21243	YOL038W	P40303
YGR172C	P53039	YOR089C	P36017		YGR172C	P53039	YOR089C	P36017		YGR199W	P42934	YJR143C	P46971		YGR199W	P42934	YJR143C	P46971
YGR172C	P53039	YKR014C	P36018		YGR172C	P53039	YKR014C	P36018		YFL002C	P25808	YLL008W	P32892		YFL002C	P25808	YLL008W	P32892
YPL042C	P39073	YPL248C	P04386		YPL042C	P39073	YPL248C	P04386		YDL093W	P52867	YJR143C	P46971		YDL093W	P52867	YJR143C	P46971
YFL039C	P60010	YNR031C	P53599		YFL039C	P60010	YNR031C	P53599		YKL161C	P36005	YNL307C	P21965		YKL161C	P36005	YNL307C	P21965
YFL039C	P60010	YNL138W	P17555		YFL039C	P60010	YNL138W	P17555		YBR142W	P38112	YLL008W	P32892		YBR142W	P38112	YLL008W	P32892
YBL085W	P38041	YHL007C	Q03497		YBL085W	P38041	YHL007C	Q03497		YOR151C	P08518	YPR010C	P22138		YOR151C	P08518	YPR010C	P22138
YAL041W	P11433	YHL007C	Q03497		YAL041W	P11433	YHL007C	Q03497		YGL201C	P53091	YPR019W	P30665		YGL201C	P53091	YPR019W	P30665
YER114C	P39969	YLR229C	P19073		YER114C	P39969	YLR229C	P19073		YDR270W	P38995	YGL008C	P05030		YDR270W	P38995	YGL008C	P05030
YHR107C	P32468	YNL298W	P48562		YHR107C	P32468	YNL298W	P48562		YAL023C	P31382	YJR143C	P46971		YAL023C	P31382	YJR143C	P46971
YLR429W	Q06440	YPL032C	Q03088		YLR429W	Q06440	YPL032C	Q03088		YJL155C	P32604	YLR345W	Q06137		YJL155C	P32604	YLR345W	Q06137
YHR061C	P38785	YHR107C	P32468		YHR061C	P38785	YHR107C	P32468		YGL216W	P53086	YPL155C	P28743		YGL216W	P53086	YPL155C	P28743
YDR309C	Q06648	YHR107C	P32468		YDR309C	Q06648	YHR107C	P32468		YFR031C	P38989	YJL074C	P47037		YFR031C	P38989	YJL074C	P47037
YFL039C	P60010	YOR181W	Q12446		YFL039C	P60010	YOR181W	Q12446		YBR160W	P00546	YIL035C	P15790		YBR160W	P00546	YIL035C	P15790
YNL271C	P41832	YNL293W	P48566		YNL271C	P41832	YNL293W	P48566		YGL003C	P53197	YGL116W	P26309		YGL003C	P53197	YGL116W	P26309
YLL021W	P23201	YNL293W	P48566		YLL021W	P23201	YNL293W	P48566		YOR207C	P22276	YPR010C	P22138		YOR207C	P22276	YPR010C	P22138
YLL021W	P23201	YOL112W	Q12317		YLL021W	P23201	YOL112W	Q12317		YBR142W	P38112	YMR290C	Q03532		YBR142W	P38112	YMR290C	Q03532
YHR023W	P08964	YPR188C	Q06580		YHR023W	P08964	YPR188C	Q06580		YLR276C	Q06218	YMR290C	Q03532		YLR276C	Q06218	YMR290C	Q03532
YFL039C	P60010	YOR122C	P07274		YFL039C	P60010	YOR122C	P07274		YGL100W	P53011	YLR208W	Q04491		YGL100W	P53011	YLR208W	Q04491
YML109W	P54786	YPR165W	P06780		YML109W	P54786	YPR165W	P06780		YBR160W	P00546	YDR477W	P06782		YBR160W	P00546	YDR477W	P06782
YDR388W	P39743	YLR144C	Q12168		YDR388W	P39743	YLR144C	Q12168		YDR247W	Q03785	YDR477W	P06782		YDR247W	Q03785	YDR477W	P06782
YHR042W	P16603	YNL289W	P24867		YHR042W	P16603	YNL289W	P24867		YJL070C	P40361	YML035C	P15274		YJL070C	P40361	YML035C	P15274
YNL289W	P24867	YOR032C	Q12398		YNL289W	P24867	YOR032C	Q12398		YBR284W	P38150	YML035C	P15274		YBR284W	P38150	YML035C	P15274
YJR072C	P47122	YNL289W	P24867		YJR072C	P47122	YNL289W	P24867		YGL194C	P53096	YNL021W	P53973		YGL194C	P53096	YNL021W	P53973
YKL203C	P32600	YPL268W	P32383		YKL203C	P32600	YPL268W	P32383		YDR523C	P08458	YLR362W	P23561		YDR523C	P08458	YLR362W	P23561
YKL117W	P28707	YPL240C	P02829		YKL117W	P28707	YPL240C	P02829		YAR035W	P80235	YML042W	P32796		YAR035W	P80235	YML042W	P32796
YLR178C	P14306	YOL081W	P19158		YLR178C	P14306	YOL081W	P19158		YBR169C	P32590	YJL034W	P16474		YBR169C	P32590	YJL034W	P16474
YJL106W	P32581	YJL194W	P09119		YJL106W	P32581	YJL194W	P09119		YDR177W	P21734	YGL058W	P06104		YDR177W	P21734	YGL058W	P06104
YHR030C	Q00772	YNL053W	P38590		YHR030C	Q00772	YNL053W	P38590		YBR028C	P38070	YJL164C	P06244		YBR028C	P38070	YJL164C	P06244
YHR030C	Q00772	YLR442C	P06701		YHR030C	Q00772	YLR442C	P06701		YDR218C	Q04921	YHR107C	P32468		YDR218C	Q04921	YHR107C	P32468
YHR030C	Q00772	YLL021W	P23201		YHR030C	Q00772	YLL021W	P23201		YDL101C	P39009	YPL153C	P22216		YDL101C	P39009	YPL153C	P22216
YLR399C	P35817	YMR227C	Q05021		YLR399C	P35817	YMR227C	Q05021		YKL188C	P34230	YPL147W	P41909		YKL188C	P34230	YPL147W	P41909
YDR224C	P02293	YDR225W	P04911		YDR224C	P02293	YDR225W	P04911		YNL307C	P21965	YPR161C	P23293		YNL307C	P21965	YPR161C	P23293
YCR039C	P0CY08	YCR097W	P0CY11		YCR039C	P0CY08	YCR097W	P0CY11		YJL033W	P20448	YKR024C	P36120		YJL033W	P20448	YKR024C	P36120
YCL067C	P0CY09	YCR097W	P0CY11		YCL067C	P0CY09	YCR097W	P0CY11		YDR303C	Q06639	YHR056C	P38781		YDR303C	Q06639	YHR056C	P38781
YCR039C	P0CY08	YMR043W	P11746		YCR039C	P0CY08	YMR043W	P11746		YFL005W	P07560	YKR055W	Q00246		YFL005W	P07560	YKR055W	Q00246
YCL067C	P0CY09	YMR043W	P11746		YCL067C	P0CY09	YMR043W	P11746		YAL005C	P10591	YKL073W	P36016		YAL005C	P10591	YKL073W	P36016
YCR086W	P25651	YLR086W	Q12267		YCR086W	P25651	YLR086W	Q12267		YBR085W	P18238	YHR002W	P38702		YBR085W	P18238	YHR002W	P38702
YBR202W	P38132	YCR086W	P25651		YBR202W	P38132	YCR086W	P25651		YGR193C	P16451	YNL071W	P12695		YGR193C	P16451	YNL071W	P12695
YDL227C	P09932	YML088W	Q04511		YDL227C	P09932	YML088W	Q04511		YJR143C	P46971	YOR321W	P47190		YJR143C	P46971	YOR321W	P47190
YNL113W	P28000	YPR010C	P22138		YNL113W	P28000	YPR010C	P22138		YLL008W	P32892	YLR276C	Q06218		YLL008W	P32892	YLR276C	Q06218
YLL026W	P31539	YOR027W	P15705		YLL026W	P31539	YOR027W	P15705		YAL005C	P10591	YBR169C	P32590		YAL005C	P10591	YBR169C	P32590
YJR032W	P47103	YLL026W	P31539		YJR032W	P47103	YLL026W	P31539		YGR152C	P13856	YLR262C	Q99260		YGR152C	P13856	YLR262C	Q99260
YGL048C	Q01939	YOR259C	P53549		YGL048C	Q01939	YOR259C	P53549		YNL330C	P32561	YPR068C	Q12214		YNL330C	P32561	YPR068C	Q12214
YJR052W	P06779	YLR442C	P06701		YJR052W	P06779	YLR442C	P06701		YGR281W	P53049	YPL058C	Q02785		YGR281W	P53049	YPL058C	Q02785
YNL023C	P53971	YNL135C	P20081		YNL023C	P53971	YNL135C	P20081		YML072C	Q03640	YOR086C	Q12466		YML072C	Q03640	YOR086C	Q12466
YKL203C	P32600	YNL135C	P20081		YKL203C	P32600	YNL135C	P20081		YER166W	P32660	YIL048W	P40527		YER166W	P32660	YIL048W	P40527
YFL026W	D6VTK4	YHR005C	P08539		YFL026W	D6VTK4	YHR005C	P08539		YHR098C	P38810	YNL049C	P53953		YHR098C	P38810	YNL049C	P53953
YDR264C	P39010	YOR212W	P18851		YDR264C	P39010	YOR212W	P18851		YHR098C	P38810	YIL109C	P40482		YHR098C	P38810	YIL109C	P40482
YBR089C-A	P11633	YCR084C	P16649		YBR089C-A	P11633	YCR084C	P16649		YHR129C	P38696	YJR065C	P47117		YHR129C	P38696	YJR065C	P47117
YBR089C-A	P11633	YPL248C	P04386		YBR089C-A	P11633	YPL248C	P04386		YBL016W	P16892	YOL128C	Q12222		YBL016W	P16892	YOL128C	Q12222
YGR233C	P17442	YPL031C	P17157		YGR233C	P17442	YPL031C	P17157		YEL032W	P24279	YGL201C	P53091		YEL032W	P24279	YGL201C	P53091
YOR244W	Q08649	YPR023C	Q12432		YOR244W	Q08649	YPR023C	Q12432		YGL116W	P26309	YGR225W	P50082		YGL116W	P26309	YGR225W	P50082
YBL007C	P32790	YER125W	P39940		YBL007C	P32790	YER125W	P39940		YJL041W	P14907	YOR098C	P20676		YJL041W	P14907	YOR098C	P20676
YDR388W	P39743	YER125W	P39940		YDR388W	P39743	YER125W	P39940		YMR167W	P38920	YNL082W	P14242		YMR167W	P38920	YNL082W	P14242
YCR039C	P0CY08	YCR084C	P16649		YCR039C	P0CY08	YCR084C	P16649		YDL031W	Q12389	YFL002C	P25808		YDL031W	Q12389	YFL002C	P25808
YCL067C	P0CY09	YCR084C	P16649		YCL067C	P0CY09	YCR084C	P16649		YHR024C	P11914	YLR163C	P10507		YHR024C	P11914	YLR163C	P10507
YCR084C	P16649	YKL181W	P32895		YCR084C	P16649	YKL181W	P32895		YDR477W	P06782	YKL126W	P12688		YDR477W	P06782	YKL126W	P12688
YBR109C	P06787	YOR326W	P19524		YBR109C	P06787	YOR326W	P19524		YCR002C	P25342	YDR218C	Q04921		YCR002C	P25342	YDR218C	Q04921
YIL129C	P40468	YNL161W	P53894		YIL129C	P40468	YNL161W	P53894		YDR477W	P06782	YKL139W	Q03957		YDR477W	P06782	YKL139W	Q03957
YHR102W	P38692	YNL161W	P53894		YHR102W	P38692	YNL161W	P53894		YDR477W	P06782	YMR001C	P32562		YDR477W	P06782	YMR001C	P32562
YCL032W	P25344	YNL161W	P53894		YCL032W	P25344	YNL161W	P53894		YDL028C	P54199	YMR001C	P32562		YDL028C	P54199	YMR001C	P32562
YHL007C	Q03497	YNL161W	P53894		YHL007C	Q03497	YNL161W	P53894		YGR261C	P46682	YKL135C	P36000		YGR261C	P46682	YKL135C	P36000
YHR016C	P32793	YOR181W	Q12446		YHR016C	P32793	YOR181W	Q12446		YGL120C	P53131	YLR419W	Q06698		YGL120C	P53131	YLR419W	Q06698
YFL039C	P60010	YLR337C	P37370		YFL039C	P60010	YLR337C	P37370		YDR011W	P32568	YOL075C	Q08234		YDR011W	P32568	YOL075C	Q08234
YFL039C	P60010	YOR326W	P19524		YFL039C	P60010	YOR326W	P19524		YFL039C	P60010	YLR085C	Q12509		YFL039C	P60010	YLR085C	Q12509
YAL029C	P32492	YBR130C	P38272		YAL029C	P32492	YBR130C	P38272		YBL023C	P29469	YGL201C	P53091		YBL023C	P29469	YGL201C	P53091
YCR088W	P15891	YNL020C	P53974		YCR088W	P15891	YNL020C	P53974		YFL039C	P60010	YJL081C	P80428		YFL039C	P60010	YJL081C	P80428
YCR088W	P15891	YIL095W	P40494		YCR088W	P15891	YIL095W	P40494		YER081W	P40054	YNL274C	P53839		YER081W	P40054	YNL274C	P53839
YFR024C-A	P43603	YPR171W	Q06604		YFR024C-A	P43603	YPR171W	Q06604		YJL034W	P16474	YKL073W	P36016		YJL034W	P16474	YKL073W	P36016
YFR024C-A	P43603	YLR144C	Q12168		YFR024C-A	P43603	YLR144C	Q12168		YFL008W	P32908	YFR031C	P38989		YFL008W	P32908	YFR031C	P38989
YFR024C-A	P43603	YMR192W	Q04322		YFR024C-A	P43603	YMR192W	Q04322		YFL008W	P32908	YLR086W	Q12267		YFL008W	P32908	YLR086W	Q12267
YFR024C-A	P43603	YJR083C	P47129		YFR024C-A	P43603	YJR083C	P47129		YML110C	P49017	YOL096C	P27680		YOL096C	P27680	YML110C	P49017
YBR108W	P38266	YHR016C	P32793		YBR108W	P38266	YHR016C	P32793		YGR255C	P53318	YML110C	P49017		YML110C	P49017	YGR255C	P53318
YBR239C	P38140	YHR016C	P32793		YBR239C	P38140	YHR016C	P32793		YLR201C	Q05779	YML110C	P49017		YML110C	P49017	YLR201C	Q05779
YHR016C	P32793	YPR171W	Q06604		YHR016C	P32793	YPR171W	Q06604		YBL003C	P04912	YBL003C	P04912		YBL003C	P04912	YBL003C	P04912
YHR016C	P32793	YLR144C	Q12168		YHR016C	P32793	YLR144C	Q12168		YGR256W	P53319	YGR256W	P53319		YGR256W	P53319	YGR256W	P53319
YHR016C	P32793	YJR083C	P47129		YHR016C	P32793	YJR083C	P47129		YBL039C	P28274	YBL039C	P28274		YBL039C	P28274	YBL039C	P28274
YHR016C	P32793	YMR192W	Q04322		YHR016C	P32793	YMR192W	Q04322		YFR024C-A	P43603	YFR024C-A	P43603		YFR024C-A	P43603	YFR024C-A	P43603
YBL047C	P34216	YGR241C	P53309		YBL047C	P34216	YGR241C	P53309		YDR502C	P19358	YDR502C	P19358		YDR502C	P19358	YDR502C	P19358
YGR241C	P53309	YNL084C	P39013		YGR241C	P53309	YNL084C	P39013		YEL066W	P39979	YEL066W	P39979		YEL066W	P39979	YEL066W	P39979
YBL051C	P34217	YPL153C	P22216		YBL051C	P34217	YPL153C	P22216		YMR322C	Q04902	YMR322C	Q04902		YMR322C	Q04902	YMR322C	Q04902
YGR103W	P53261	YML065W	P54784		YGR103W	P53261	YML065W	P54784		YKL049C	P36012	YKL049C	P36012		YKL049C	P36012	YKL049C	P36012
YFL039C	P60010	YNL243W	P33338		YFL039C	P60010	YNL243W	P33338		YEL027W	P25515	YEL027W	P25515		YEL027W	P25515	YEL027W	P25515
YFR034C	P07270	YPL031C	P17157		YFR034C	P07270	YPL031C	P17157		YMR186W	P15108	YMR186W	P15108		YMR186W	P15108	YMR186W	P15108
YDL220C	P32797	YNL075W	P53941		YDL220C	P32797	YNL075W	P53941		YGR010W	P53204	YGR010W	P53204		YGR010W	P53204	YGR010W	P53204
YBR155W	P33313	YPL240C	P02829		YBR155W	P33313	YPL240C	P02829		YLR028C	P54113	YLR028C	P54113		YLR028C	P54113	YLR028C	P54113
YOR027W	P15705	YPL240C	P02829		YOR027W	P15705	YPL240C	P02829		YFL048C	P43555	YFL048C	P43555		YFL048C	P43555	YFL048C	P43555
YLR216C	P53691	YPL240C	P02829		YLR216C	P53691	YPL240C	P02829		YBR010W	P61830	YBR010W	P61830		YBR010W	P61830	YBR010W	P61830
YJR032W	P47103	YPL240C	P02829		YJR032W	P47103	YPL240C	P02829		YGR043C	P53228	YGR043C	P53228		YGR043C	P53228	YGR043C	P53228
YHR005C	P08539	YLR452C	P11972		YHR005C	P08539	YLR452C	P11972		YBR009C	P02309	YBR009C	P02309		YBR009C	P02309	YBR009C	P02309
YER008C	P33332	YPR165W	P06780		YER008C	P33332	YPR165W	P06780		YCL067C	P0CY09	YCL067C	P0CY09		YCL067C	P0CY09	YCL067C	P0CY09
YIL035C	P15790	YKL112W	P14164		YIL035C	P15790	YKL112W	P14164		YER081W	P40054	YER081W	P40054		YER081W	P40054	YER081W	P40054
YBR216C	P38315	YML007W	P19880		YBR216C	P38315	YML007W	P19880		YDR225W	P04911	YDR225W	P04911		YDR225W	P04911	YDR225W	P04911
YAL005C	P10591	YNL007C	P25294		YAL005C	P10591	YNL007C	P25294		YHR123W	P22140	YHR123W	P22140		YHR123W	P22140	YHR123W	P22140
YBR290W	P38356	YER125W	P39940		YBR290W	P38356	YER125W	P39940		YGL091C	P52920	YGL091C	P52920		YGL091C	P52920	YGL091C	P52920
YHR108W	P38817	YLL039C	P0CG63		YHR108W	P38817	YLL039C	P0CG63		YCR002C	P25342	YCR002C	P25342		YCR002C	P25342	YCR002C	P25342
YDR358W	Q06336	YLL039C	P0CG63		YDR358W	Q06336	YLL039C	P0CG63		YDL192W	P11076	YDL192W	P11076		YDL192W	P11076	YDL192W	P11076
YER110C	P40069	YLR293C	P32835		YER110C	P40069	YLR293C	P32835		YML106W	P13298	YML106W	P13298		YML106W	P13298	YML106W	P13298
YDR192C	P49686	YLR293C	P32835		YDR192C	P49686	YLR293C	P32835		YGR086C	P53252	YGR086C	P53252		YGR086C	P53252	YGR086C	P53252
YIL115C	P40477	YLR293C	P32835		YIL115C	P40477	YLR293C	P32835		YDR453C	Q04120	YDR453C	Q04120		YDR453C	Q04120	YDR453C	Q04120
YGL164C	P53107	YLR293C	P32835		YGL164C	P53107	YLR293C	P32835		YFR015C	P23337	YFR015C	P23337		YFR015C	P23337	YFR015C	P23337
YLR293C	P32835	YMR235C	P11745		YLR293C	P32835	YMR235C	P11745		YGR180C	P49723	YGR180C	P49723		YGR180C	P49723	YGR180C	P49723
YKL190W	P25296	YLR433C	P23287		YKL190W	P25296	YLR433C	P23287		YNL104C	P06208	YNL104C	P06208		YNL104C	P06208	YNL104C	P06208
YBR109C	P06787	YLR433C	P23287		YBR109C	P06787	YLR433C	P23287		YGR254W	P00924	YGR254W	P00924		YGR254W	P00924	YGR254W	P00924
YER059W	P40038	YPL046C	Q03071		YER059W	P40038	YPL046C	Q03071		YKR072C	P36024	YKR072C	P36024		YKR072C	P36024	YKR072C	P36024
YFL005W	P07560	YNL293W	P48566		YFL005W	P07560	YNL293W	P48566		YFR053C	P04806	YFR053C	P04806		YFR053C	P04806	YFR053C	P04806
YLR262C	Q99260	YNL293W	P48566		YLR262C	Q99260	YNL293W	P48566		YDR190C	Q03940	YDR190C	Q03940		YDR190C	Q03940	YDR190C	Q03940
YNL293W	P48566	YOR089C	P36017		YNL293W	P48566	YOR089C	P36017		YGR038W	P53224	YGR038W	P53224		YGR038W	P53224	YGR038W	P53224
YGR100W	P53258	YLR262C	Q99260		YGR100W	P53258	YLR262C	Q99260		YDR099W	P34730	YDR099W	P34730		YDR099W	P34730	YDR099W	P34730
YFL005W	P07560	YGR100W	P53258		YFL005W	P07560	YGR100W	P53258		YML100W	P38427	YML100W	P38427		YML100W	P38427	YML100W	P38427
YDL005C	Q12124	YPL042C	P39073		YDL005C	Q12124	YPL042C	P39073		YER099C	P38620	YER099C	P38620		YER099C	P38620	YER099C	P38620
YAL051W	P39720	YOR363C	P52960		YAL051W	P39720	YOR363C	P52960		YBR160W	P00546	YBR160W	P00546		YBR160W	P00546	YBR160W	P00546
YDR129C	P32599	YFL039C	P60010		YDR129C	P32599	YFL039C	P60010		YDR358W	Q06336	YDR358W	Q06336		YDR358W	Q06336	YDR358W	Q06336
YFL016C	P35191	YJR045C	P0CS90		YFL016C	P35191	YJR045C	P0CS90		YCR073C	P25390	YCR073C	P25390		YCR073C	P25390	YCR073C	P25390
YBR080C	P18759	YLR043C	P22217		YBR080C	P18759	YLR043C	P22217		YBR024W	P38072	YBR024W	P38072		YBR024W	P38072	YBR024W	P38072
YCL063W	P25591	YFR021W	P43601		YCL063W	P25591	YFR021W	P43601		YHR135C	P23291	YHR135C	P23291		YHR135C	P23291	YHR135C	P23291
YML103C	P52593	YMR047C	Q02630		YML103C	P52593	YMR047C	Q02630		YGL194C	P53096	YGL194C	P53096		YGL194C	P53096	YGL194C	P53096
YGL092W	P49687	YJR042W	P46673		YGL092W	P49687	YJR042W	P46673		YGR243W	P53311	YGR243W	P53311		YGR243W	P53311	YGR243W	P53311
YGL092W	P49687	YKL057C	P35729		YGL092W	P49687	YKL057C	P35729		YMR183C	P39926	YMR183C	P39926		YMR183C	P39926	YMR183C	P39926
YDL207W	Q12315	YGL092W	P49687		YDL207W	Q12315	YGL092W	P49687		YER031C	P38555	YER031C	P38555		YER031C	P38555	YER031C	P38555
YDL140C	P04050	YJL168C	P46995		YDL140C	P04050	YJL168C	P46995		YDL007W	P40327	YDL007W	P40327		YDL007W	P40327	YDL007W	P40327
YHR160C	P38855	YIL160C	P27796		YHR160C	P38855	YIL160C	P27796		YGR056W	P53236	YGR056W	P53236		YGR056W	P53236	YGR056W	P53236
YMR153W	Q03790	YMR308C	P32337		YMR153W	Q03790	YMR308C	P32337		YMR207C	P32874	YMR207C	P32874		YMR207C	P32874	YMR207C	P32874
YDL140C	P04050	YNL222W	P53538		YDL140C	P04050	YNL222W	P53538		YMR303C	P00331	YMR303C	P00331		YMR303C	P00331	YMR303C	P00331
YDR023W	P07284	YGR239C	P50091		YDR023W	P07284	YGR239C	P50091		YKL127W	P33401	YKL127W	P33401		YKL127W	P33401	YKL127W	P33401
YNL037C	P28834	YOR136W	P28241		YNL037C	P28834	YOR136W	P28241		YER133W	P32598	YER133W	P32598		YER133W	P32598	YER133W	P32598
YFL039C	P60010	YGR080W	P53250		YFL039C	P60010	YGR080W	P53250		YBL068W	P38063	YBL068W	P38063		YBL068W	P38063	YBL068W	P38063
YBL058W	P34223	YDL126C	P25694		YBL058W	P34223	YDL126C	P25694		YDR436W	P33329	YDR436W	P33329		YDR436W	P33329	YDR436W	P33329
YDL207W	Q12315	YKL068W	Q02629		YDL207W	Q12315	YKL068W	Q02629		YDR093W	Q12675	YDR093W	Q12675		YDR093W	Q12675	YDR093W	Q12675
YOR275C	Q12033	YPR173C	P52917		YOR275C	Q12033	YPR173C	P52917		YDL245C	P54854	YDL245C	P54854		YDL245C	P54854	YDL245C	P54854
YKR035W-A	P69771	YPR173C	P52917		YKR035W-A	P69771	YPR173C	P52917		YCL024W	P25389	YCL024W	P25389		YCL024W	P25389	YCL024W	P25389
YER125W	P39940	YHL002W	P38753		YER125W	P39940	YHL002W	P38753		YDR252W	P40314	YDR252W	P40314		YDR252W	P40314	YDR252W	P40314
YDR069C	P32571	YLR025W	P39929		YDR069C	P32571	YLR025W	P39929		YMR169C	P54114	YMR169C	P54114		YMR169C	P54114	YMR169C	P54114
YAL032C	P28004	YER013W	P24384		YAL032C	P28004	YER013W	P24384		YBR270C	P38346	YBR270C	P38346		YBR270C	P38346	YBR270C	P38346
YLR117C	Q12309	YPL151C	Q12417		YLR117C	Q12309	YPL151C	Q12417		YCR034W	P25358	YCR034W	P25358		YCR034W	P25358	YCR034W	P25358
YER165W	P04147	YPL169C	Q99257		YER165W	P04147	YPL169C	Q99257		YGL049C	P39936	YGL049C	P39936		YGL049C	P39936	YGL049C	P39936
YJR042W	P46673	YMR047C	Q02630		YJR042W	P46673	YMR047C	Q02630		YJR066W	P35169	YJR066W	P35169		YJR066W	P35169	YJR066W	P35169
YHR108W	P38817	YJR125C	P47160		YHR108W	P38817	YJR125C	P47160		YGR004W	P53203	YGR004W	P53203		YGR004W	P53203	YGR004W	P53203
YDR153C	Q03769	YHR108W	P38817		YDR153C	Q03769	YHR108W	P38817		YHL003C	P38703	YHL003C	P38703		YHL003C	P38703	YHL003C	P38703
YDL140C	P04050	YGR047C	P33339		YDL140C	P04050	YGR047C	P33339		YDR406W	Q04182	YDR406W	Q04182		YDR406W	Q04182	YDR406W	Q04182
YDL140C	P04050	YGL044C	P25299		YDL140C	P04050	YGL044C	P25299		YDL137W	P19146	YDL137W	P19146		YDL137W	P19146	YDL137W	P19146
YDL185W	P17255	YOR270C	P32563		YDL185W	P17255	YOR270C	P32563		YGR121C	P40260	YGR121C	P40260		YGR121C	P40260	YGR121C	P40260
YDL185W	P17255	YMR054W	P37296		YDL185W	P17255	YMR054W	P37296		YKR001C	P21576	YKR001C	P21576		YKR001C	P21576	YKR001C	P21576
YOR270C	P32563	YPR036W	P41807		YOR270C	P32563	YPR036W	P41807		YDL029W	P32381	YDL029W	P32381		YDL029W	P32381	YDL029W	P32381
YGR180C	P49723	YJL026W	P09938		YGR180C	P49723	YJL026W	P09938		YHR216W	P38697	YHR216W	P38697		YHR216W	P38697	YHR216W	P38697
YHR143W-A	P40422	YPR010C	P22138		YHR143W-A	P40422	YPR010C	P22138		YDL229W	P11484	YDL229W	P11484		YDL229W	P11484	YDL229W	P11484
YDL140C	P04050	YLR430W	Q00416		YDL140C	P04050	YLR430W	Q00416		YCR004C	P25349	YCR004C	P25349		YCR004C	P25349	YCR004C	P25349
YDL192W	P11076	YDR358W	Q06336		YDL192W	P11076	YDR358W	Q06336		YHL012W	P38709	YHL012W	P38709		YHL012W	P38709	YHL012W	P38709
YDL137W	P19146	YDR358W	Q06336		YDL137W	P19146	YDR358W	Q06336		YBL079W	P38181	YBL079W	P38181		YBL079W	P38181	YBL079W	P38181
YDL192W	P11076	YHR108W	P38817		YDL192W	P11076	YHR108W	P38817		YHR174W	P00925	YHR174W	P00925		YHR174W	P00925	YHR174W	P00925
YDL137W	P19146	YHR108W	P38817		YDL137W	P19146	YHR108W	P38817		YDL130W-A	P01098	YDL130W-A	P01098		YDL130W-A	P01098	YDL130W-A	P01098
YGL105W	P46672	YGL245W	P46655		YGL105W	P46672	YGL245W	P46655		YLR197W	Q12460	YLR197W	Q12460		YLR197W	Q12460	YLR197W	Q12460
YER143W	P40087	YPL232W	P32867		YER143W	P40087	YPL232W	P32867		YIR037W	P40581	YIR037W	P40581		YIR037W	P40581	YIR037W	P40581
YFL039C	P60010	YOR367W	Q08873		YFL039C	P60010	YOR367W	Q08873		YJL196C	P39540	YJL196C	P39540		YJL196C	P39540	YJL196C	P39540
YBR127C	P16140	YDL185W	P17255		YBR127C	P16140	YDL185W	P17255		YLR188W	P33310	YLR188W	P33310		YLR188W	P33310	YLR188W	P33310
YFL038C	P01123	YPR176C	P20133		YFL038C	P01123	YPR176C	P20133		YGL008C	P05030	YGL008C	P05030		YGL008C	P05030	YGL008C	P05030
YOR370C	P32864	YPR176C	P20133		YOR370C	P32864	YPR176C	P20133		YAL051W	P39720	YAL051W	P39720		YAL051W	P39720	YAL051W	P39720
YFL038C	P01123	YOR370C	P32864		YFL038C	P01123	YOR370C	P32864		YGR192C	P00359	YGR192C	P00359		YGR192C	P00359	YGR192C	P00359
YER174C	P32642	YGR262C	P53323		YER174C	P32642	YGR262C	P53323		YDR011W	P32568	YDR011W	P32568		YDR011W	P32568	YDR011W	P32568
YGR262C	P53323	YML056C	P50094		YGR262C	P53323	YML056C	P50094		YAR042W	P35845	YAR042W	P35845		YAR042W	P35845	YAR042W	P35845
YGR262C	P53323	YHR216W	P38697		YGR262C	P53323	YHR216W	P38697		YDR300C	P32264	YDR300C	P32264		YDR300C	P32264	YDR300C	P32264
YOR294W	Q08746	YPR102C	P0C0W9		YOR294W	Q08746	YPR102C	P0C0W9		YIL105C	P40485	YIL105C	P40485		YIL105C	P40485	YIL105C	P40485
YGR085C	Q3E757	YOR294W	Q08746		YGR085C	Q3E757	YOR294W	Q08746		YLR450W	P12684	YLR450W	P12684		YLR450W	P12684	YLR450W	P12684
YHL011C	P38689	YKL181W	P32895		YHL011C	P38689	YKL181W	P32895		YLR432W	P50095	YLR432W	P50095		YLR432W	P50095	YLR432W	P50095
YBL068W	P38063	YOL061W	Q12265		YBL068W	P38063	YOL061W	Q12265		YER095W	P25454	YER095W	P25454		YER095W	P25454	YER095W	P25454
YDL126C	P25694	YKL213C	P36037		YDL126C	P25694	YKL213C	P36037		YDL042C	P06700	YDL042C	P06700		YDL042C	P06700	YDL042C	P06700
YDL126C	P25694	YMR067C	P54730		YDL126C	P25694	YMR067C	P54730		YGL092W	P49687	YGL092W	P49687		YGL092W	P49687	YGL092W	P49687
YDL126C	P25694	YJL048C	P47049		YDL126C	P25694	YJL048C	P47049		YHR107C	P32468	YHR107C	P32468		YHR107C	P32468	YHR107C	P32468
YBR273C	P38349	YDL126C	P25694		YBR273C	P38349	YDL126C	P25694		YBR126C	Q00764	YBR126C	Q00764		YBR126C	Q00764	YBR126C	Q00764
YKR084C	P32769	YNL001W	P33309		YKR084C	P32769	YNL001W	P33309		YCL040W	P17709	YCL040W	P17709		YCL040W	P17709	YCL040W	P17709
YDR130C	Q03898	YER177W	P29311		YDR130C	Q03898	YER177W	P29311		YAL026C	P39524	YAL026C	P39524		YAL026C	P39524	YAL026C	P39524
YBL047C	P34216	YDL161W	Q12518		YBL047C	P34216	YDL161W	Q12518		YBR202W	P38132	YBR202W	P38132		YBR202W	P38132	YBR202W	P38132
YDL161W	Q12518	YIR006C	P32521		YDL161W	Q12518	YIR006C	P32521		YPL155C	P28743	YPL155C	P28743		YPL155C	P28743	YPL155C	P28743
YDL161W	Q12518	YLL039C	P0CG63		YDL161W	Q12518	YLL039C	P0CG63		YBL023C	P29469	YBL023C	P29469		YBL023C	P29469	YBL023C	P29469
YEL034W	P23301	YJR070C	P47120		YEL034W	P23301	YJR070C	P47120		YJL112W	P47025	YJL112W	P47025		YJL112W	P47025	YJL112W	P47025
YEL034W	P23301	YHR068W	P38791		YEL034W	P23301	YHR068W	P38791		YHL011C	P38689	YHL011C	P38689		YHL011C	P38689	YHL011C	P38689
YBR123C	P32367	YOR110W	Q12415		YBR123C	P32367	YOR110W	Q12415		YHR113W	P38821	YHR113W	P38821		YHR113W	P38821	YHR113W	P38821
YNL329C	P33760	YOL044W	Q08215		YNL329C	P33760	YOL044W	Q08215		YDL225W	Q07657	YDL225W	Q07657		YDL225W	Q07657	YDL225W	Q07657
YAL026C	P39524	YEL022W	P39993		YAL026C	P39524	YEL022W	P39993		YAL029C	P32492	YAL029C	P32492		YAL029C	P32492	YAL029C	P32492
YER165W	P04147	YGR162W	P39935		YER165W	P04147	YGR162W	P39935		YBR281C	P38149	YBR281C	P38149		YBR281C	P38149	YBR281C	P38149
YER165W	P04147	YGL049C	P39936		YER165W	P04147	YGL049C	P39936		YKL068W	Q02629	YKL068W	Q02629		YKL068W	Q02629	YKL068W	Q02629
YBL007C	P32790	YKR001C	P21576		YBL007C	P32790	YKR001C	P21576		YLL024C	P10592	YLL024C	P10592		YLL024C	P10592	YLL024C	P10592
YDL178W	P46681	YFL039C	P60010		YDL178W	P46681	YFL039C	P60010		YBR264C	P38146	YBR264C	P38146		YBR264C	P38146	YBR264C	P38146
YGR014W	P32334	YLR229C	P19073		YGR014W	P32334	YLR229C	P19073		YMR314W	P40302	YMR314W	P40302		YMR314W	P40302	YMR314W	P40302
YDR028C	Q00816	YER177W	P29311		YDR028C	Q00816	YER177W	P29311		YOL068C	P53685	YOL068C	P53685		YOL068C	P53685	YOL068C	P53685
YHR118C	P38826	YPR120C	P30283		YHR118C	P38826	YPR120C	P30283		YML092C	P23639	YML092C	P23639		YML092C	P23639	YML092C	P23639
YML016C	P26570	YOR054C	Q08438		YML016C	P26570	YOR054C	Q08438		YCR027C	P25378	YCR027C	P25378		YCR027C	P25378	YCR027C	P25378
YDL091C	Q12229	YDL126C	P25694		YDL091C	Q12229	YDL126C	P25694		YGR253C	P32379	YGR253C	P32379		YGR253C	P32379	YGR253C	P32379
YDL126C	P25694	YDR330W	Q06682		YDL126C	P25694	YDR330W	Q06682		YGR135W	P23638	YGR135W	P23638		YGR135W	P23638	YGR135W	P23638
YDL126C	P25694	YML013W	Q04228		YDL126C	P25694	YML013W	Q04228		YLR262C	Q99260	YLR262C	Q99260		YLR262C	Q99260	YLR262C	Q99260
YLR433C	P23287	YOR324C	Q99332		YLR433C	P23287	YOR324C	Q99332		YER013W	P24384	YER013W	P24384		YER013W	P24384	YER013W	P24384
YML057W	P14747	YOR324C	Q99332		YML057W	P14747	YOR324C	Q99332		YDL095W	P33775	YDL095W	P33775		YDL095W	P33775	YDL095W	P33775
YDR159W	P46674	YOR257W	P06704		YDR159W	P46674	YOR257W	P06704		YNL268W	P32487	YNL268W	P32487		YNL268W	P32487	YNL268W	P32487
YOL072W	Q08231	YOR257W	P06704		YOL072W	Q08231	YOR257W	P06704		YDR508C	P48813	YDR508C	P48813		YDR508C	P48813	YDR508C	P48813
YBR111W-A	Q6WNK7	YOR257W	P06704		YBR111W-A	Q6WNK7	YOR257W	P06704		YBR068C	P38084	YBR068C	P38084		YBR068C	P38084	YBR068C	P38084
YGL013C	P12383	YHR178W	P38699		YGL013C	P12383	YHR178W	P38699		YBR109C	P06787	YBR109C	P06787		YBR109C	P06787	YBR109C	P06787
YBR160W	P00546	YKL042W	P36094		YBR160W	P00546	YKL042W	P36094		YKL126W	P12688	YKL126W	P12688		YKL126W	P12688	YKL126W	P12688
YPL269W	P32526	YPR120C	P30283		YPL269W	P32526	YPR120C	P30283		YGL019W	P43639	YGL019W	P43639		YGL019W	P43639	YGL019W	P43639
YKL042W	P36094	YPR120C	P30283		YKL042W	P36094	YPR120C	P30283		YMR192W	Q04322	YMR192W	Q04322		YMR192W	Q04322	YMR192W	Q04322
YJL194W	P09119	YPR119W	P24869		YJL194W	P09119	YPR119W	P24869		YKL145W	P33299	YKL145W	P33299		YKL145W	P33299	YKL145W	P33299
YFL037W	P02557	YML085C	P09733		YFL037W	P02557	YML085C	P09733		YGL002W	P53198	YGL002W	P53198		YGL002W	P53198	YGL002W	P53198
YFL037W	P02557	YLR045C	P46675		YFL037W	P02557	YLR045C	P46675		YDR309C	Q06648	YDR309C	Q06648		YDR309C	Q06648	YDR309C	Q06648
YKL117W	P28707	YLR216C	P53691		YKL117W	P28707	YLR216C	P53691		YGL210W	P51996	YGL210W	P51996		YGL210W	P51996	YGL210W	P51996
YMR186W	P15108	YOR057W	Q08446		YMR186W	P15108	YOR057W	Q08446		YDL134C	P23594	YDL134C	P23594		YDL134C	P23594	YDL134C	P23594
YLR079W	P38634	YLR113W	P32485		YLR079W	P38634	YLR113W	P32485		YFL002C	P25808	YFL002C	P25808		YFL002C	P25808	YFL002C	P25808
YDR423C	P24813	YGL158W	P38622		YDR423C	P24813	YGL158W	P38622		YKL161C	P36005	YKL161C	P36005		YKL161C	P36005	YKL161C	P36005
YLR248W	P38623	YMR243C	P20107		YLR248W	P38623	YMR243C	P20107		YDR218C	Q04921	YDR218C	Q04921		YDR218C	Q04921	YDR218C	Q04921
YLR248W	P38623	YOR018W	Q02805		YLR248W	P38623	YOR018W	Q02805		YHR128W	P18562	YHR128W	P18562		YHR128W	P18562	YHR128W	P18562
YBR112C	P14922	YKL038W	P32862		YBR112C	P14922	YKL038W	P32862		YDR059C	P15732	YDR059C	P15732		YDR059C	P15732	YDR059C	P15732
YBR160W	P00546	YNL068C	P41813		YBR160W	P00546	YNL068C	P41813		YGR059W	P41901	YGR059W	P41901		YGR059W	P41901	YGR059W	P41901
YNL068C	P41813	YOR372C	Q08887		YNL068C	P41813	YOR372C	Q08887		YGL134W	P53124	YGL134W	P53124		YGL134W	P53124	YGL134W	P53124
YHR030C	Q00772	YKL181W	P32895		YHR030C	Q00772	YKL181W	P32895		YDL047W	P20604	YDL047W	P20604		YDL047W	P20604	YDL047W	P20604
YER125W	P39940	YKL020C	P35210		YER125W	P39940	YKL020C	P35210		YOL038W	P40303	YOL038W	P40303		YOL038W	P40303	YOL038W	P40303
YDL134C	P23594	YPL152W	Q12461		YDL134C	P23594	YPL152W	Q12461		YBR041W	P38225	YBR041W	P38225		YBR041W	P38225	YBR041W	P38225
YDL188C	P23595	YPL152W	Q12461		YDL188C	P23595	YPL152W	Q12461		YLL028W	Q07824	YLL028W	Q07824		YLL028W	Q07824	YLL028W	Q07824
YDL047W	P20604	YIL153W	P40454		YDL047W	P20604	YIL153W	P40454		YKL152C	P00950	YKL152C	P00950		YKL152C	P00950	YKL152C	P00950
YDL134C	P23594	YMR028W	Q04372		YDL134C	P23594	YMR028W	Q04372		YPL031C	P17157	YPL031C	P17157		YPL031C	P17157	YPL031C	P17157
YDL188C	P23595	YMR028W	Q04372		YDL188C	P23595	YMR028W	Q04372		YGR283C	P53336	YGR283C	P53336		YGR283C	P53336	YGR283C	P53336
YDR075W	P32345	YMR028W	Q04372		YDR075W	P32345	YMR028W	Q04372		YMR167W	P38920	YMR167W	P38920		YMR167W	P38920	YMR167W	P38920
YDL047W	P20604	YMR028W	Q04372		YDL047W	P20604	YMR028W	Q04372		YHL007C	Q03497	YHL007C	Q03497		YHL007C	Q03497	YHL007C	Q03497
YDL192W	P11076	YER165W	P04147		YDL192W	P11076	YER165W	P04147		YNL002C	P40693	YNL002C	P40693		YNL002C	P40693	YNL002C	P40693
YKL139W	Q03957	YNL102W	P13382		YKL139W	Q03957	YNL102W	P13382		YOR153W	P33302	YOR153W	P33302		YOR153W	P33302	YOR153W	P33302
YCR088W	P15891	YNL106C	P50942		YCR088W	P15891	YNL106C	P50942		YGR240C	P16861	YGR240C	P16861		YGR240C	P16861	YGR240C	P16861
YHR114W	P38822	YMR109W	Q04439		YHR114W	P38822	YMR109W	Q04439		YDR379W	Q06407	YDR379W	Q06407		YDR379W	Q06407	YDR379W	Q06407
YHR114W	P38822	YIL156W	P40453		YHR114W	P38822	YIL156W	P40453		YEL032W	P24279	YEL032W	P24279		YEL032W	P24279	YEL032W	P24279
YER047C	P39955	YMR032W	Q05080		YER047C	P39955	YMR032W	Q05080		YDL088C	Q05166	YDL088C	Q05166		YDL088C	Q05166	YDL088C	Q05166
YER125W	P39940	YOR181W	Q12446		YER125W	P39940	YOR181W	Q12446		YGL202W	P53090	YGL202W	P53090		YGL202W	P53090	YGL202W	P53090
YKL129C	P36006	YNL271C	P41832		YKL129C	P36006	YNL271C	P41832		YLR274W	P29496	YLR274W	P29496		YLR274W	P29496	YLR274W	P29496
YKL129C	P36006	YMR109W	Q04439		YKL129C	P36006	YMR109W	Q04439		YFL008W	P32908	YFL008W	P32908		YFL008W	P32908	YFL008W	P32908
YJL095W	Q01389	YKL129C	P36006		YJL095W	Q01389	YKL129C	P36006		YHR023W	P08964	YHR023W	P08964		YHR023W	P08964	YHR023W	P08964
YKL129C	P36006	YOR247W	Q08673		YKL129C	P36006	YOR247W	Q08673		YNL007C	P25294	YNL007C	P25294		YNL007C	P25294	YNL007C	P25294
YIL159W	P40450	YMR109W	Q04439		YIL159W	P40450	YMR109W	Q04439		YDR074W	P31688	YDR074W	P31688		YDR074W	P31688	YDR074W	P31688
YIL156W	P40453	YMR109W	Q04439		YIL156W	P40453	YMR109W	Q04439		YFL009W	P07834	YFL009W	P07834		YFL009W	P07834	YFL009W	P07834
YJL095W	Q01389	YMR109W	Q04439		YJL095W	Q01389	YMR109W	Q04439		YJR076C	P32458	YJR076C	P32458		YJR076C	P32458	YJR076C	P32458
YMR109W	Q04439	YOR247W	Q08673		YMR109W	Q04439	YOR247W	Q08673		YMR109W	Q04439	YMR109W	Q04439		YMR109W	Q04439	YMR109W	Q04439
YLR191W	P80667	YML035C	P15274		YLR191W	P80667	YML035C	P15274		YKL079W	P32364	YKL079W	P32364		YKL079W	P32364	YKL079W	P32364
YER118C	P40073	YLR096W	P13186		YER118C	P40073	YLR096W	P13186		YNL098C	P01120	YNL098C	P01120		YNL098C	P01120	YNL098C	P01120
YAR014C	P27637	YNL333W	P53824		YAR014C	P27637	YNL333W	P53824		YNL021W	P53973	YNL021W	P53973		YNL021W	P53973	YNL021W	P53973
YBL007C	P32790	YFR024C-A	P43603		YBL007C	P32790	YFR024C-A	P43603		YFL037W	P02557	YFL037W	P02557		YFL037W	P02557	YFL037W	P02557
YFR024C-A	P43603	YGR268C	P40325		YFR024C-A	P43603	YGR268C	P40325		YCR092C	P25336	YCR092C	P25336		YCR092C	P25336	YCR092C	P25336
YFR024C-A	P43603	YNL094W	P53933		YFR024C-A	P43603	YNL094W	P53933		YOL062C	Q99186	YOL062C	Q99186		YOL062C	Q99186	YOL062C	Q99186
YHL002W	P38753	YIL156W	P40453		YHL002W	P38753	YIL156W	P40453		YKL139W	Q03957	YKL139W	Q03957		YKL139W	Q03957	YKL139W	Q03957
YHR016C	P32793	YNL094W	P53933		YHR016C	P32793	YNL094W	P53933		YKL197C	P24004	YKL197C	P24004		YKL197C	P24004	YKL197C	P24004
YHR016C	P32793	YOR284W	Q12134		YHR016C	P32793	YOR284W	Q12134		YHL019C	P38700	YHL019C	P38700		YHL019C	P38700	YHL019C	P38700
YNL094W	P53933	YPR154W	Q06449		YNL094W	P53933	YPR154W	Q06449		YOL128C	Q12222	YOL128C	Q12222		YOL128C	Q12222	YOL128C	Q12222
YOR197W	Q08601	YPR154W	Q06449		YOR197W	Q08601	YPR154W	Q06449		YGL011C	P21243	YGL011C	P21243		YGL011C	P21243	YGL011C	P21243
YMR192W	Q04322	YPR154W	Q06449		YMR192W	Q04322	YPR154W	Q06449		YGR199W	P42934	YGR199W	P42934		YGR199W	P42934	YGR199W	P42934
YIL108W	P40483	YPR154W	Q06449		YIL108W	P40483	YPR154W	Q06449		YDL093W	P52867	YDL093W	P52867		YDL093W	P52867	YDL093W	P52867
YPL249C	Q12344	YPR154W	Q06449		YPL249C	Q12344	YPR154W	Q06449		YBR142W	P38112	YBR142W	P38112		YBR142W	P38112	YBR142W	P38112
YLL039C	P0CG63	YPR154W	Q06449		YLL039C	P0CG63	YPR154W	Q06449		YOR151C	P08518	YOR151C	P08518		YOR151C	P08518	YOR151C	P08518
YDL140C	P04050	YDR289C	Q05543		YDL140C	P04050	YDR289C	Q05543		YGL201C	P53091	YGL201C	P53091		YGL201C	P53091	YGL201C	P53091
YDL140C	P04050	YPL204W	P29295		YDL140C	P04050	YPL204W	P29295		YDR270W	P38995	YDR270W	P38995		YDR270W	P38995	YDR270W	P38995
YDL140C	P04050	YDR293C	P24276		YDL140C	P04050	YDR293C	P24276		YAL023C	P31382	YAL023C	P31382		YAL023C	P31382	YAL023C	P31382
YDL140C	P04050	YKL012W	P33203		YDL140C	P04050	YKL012W	P33203		YJL155C	P32604	YJL155C	P32604		YJL155C	P32604	YJL155C	P32604
YIL147C	P39928	YIR004W	P40564		YIL147C	P39928	YIR004W	P40564		YGL216W	P53086	YGL216W	P53086		YGL216W	P53086	YGL216W	P53086
YAL005C	P10591	YDR172W	P05453		YAL005C	P10591	YDR172W	P05453		YFR031C	P38989	YFR031C	P38989		YFR031C	P38989	YFR031C	P38989
YDL229W	P11484	YDR172W	P05453		YDL229W	P11484	YDR172W	P05453		YGL003C	P53197	YGL003C	P53197		YGL003C	P53197	YGL003C	P53197
YNR011C	P20095	YOR148C	Q02521		YNR011C	P20095	YOR148C	Q02521		YOR207C	P22276	YOR207C	P22276		YOR207C	P22276	YOR207C	P22276
YMR273C	P50111	YOR046C	P20449		YMR273C	P50111	YOR046C	P20449		YLR276C	Q06218	YLR276C	Q06218		YLR276C	Q06218	YLR276C	Q06218
YDL140C	P04050	YMR277W	Q03254		YDL140C	P04050	YMR277W	Q03254		YGL100W	P53011	YGL100W	P53011		YGL100W	P53011	YGL100W	P53011
YAL062W	P39708	YDR388W	P39743		YAL062W	P39708	YDR388W	P39743		YDR247W	Q03785	YDR247W	Q03785		YDR247W	Q03785	YDR247W	Q03785
YBL003C	P04912	YJL081C	P80428		YBL003C	P04912	YJL081C	P80428		YJL070C	P40361	YJL070C	P40361		YJL070C	P40361	YJL070C	P40361
YDR077W	Q01589	YEL065W	P39980		YDR077W	Q01589	YEL065W	P39980		YBR284W	P38150	YBR284W	P38150		YBR284W	P38150	YBR284W	P38150
YDR510W	Q12306	YOR191W	Q08562		YDR510W	Q12306	YOR191W	Q08562		YDR523C	P08458	YDR523C	P08458		YDR523C	P08458	YDR523C	P08458
YDR510W	Q12306	YER047C	P39955		YDR510W	Q12306	YER047C	P39955		YAR035W	P80235	YAR035W	P80235		YAR035W	P80235	YAR035W	P80235
YER172C	P32639	YMR240C	Q02554		YER172C	P32639	YMR240C	Q02554		YBR169C	P32590	YBR169C	P32590		YBR169C	P32590	YBR169C	P32590
YDL043C	Q07350	YGR162W	P39935		YDL043C	Q07350	YGR162W	P39935		YDR177W	P21734	YDR177W	P21734		YDR177W	P21734	YDR177W	P21734
YDL043C	Q07350	YGL049C	P39936		YDL043C	Q07350	YGL049C	P39936		YBR028C	P38070	YBR028C	P38070		YBR028C	P38070	YBR028C	P38070
YDL181W	P01097	YKR054C	P36022		YDL181W	P01097	YKR054C	P36022		YDL101C	P39009	YDL101C	P39009		YDL101C	P39009	YDL101C	P39009
YHR107C	P32468	YMR117C	Q04477		YHR107C	P32468	YMR117C	Q04477		YKL188C	P34230	YKL188C	P34230		YKL188C	P34230	YKL188C	P34230
YAL047C	P39723	YJL113W	P47024		YDR507C	Q12263	YOL069W	P33895		YDR303C	Q06639	YDR303C	Q06639		YDR303C	Q06639	YDR303C	Q06639
YDR507C	Q12263	YOL069W	P33895		YDR201W	Q03954	YDR507C	Q12263		YBR085W	P18238	YBR085W	P18238		YBR085W	P18238	YBR085W	P18238
YDR201W	Q03954	YDR507C	Q12263		YGR089W	P53253	YPR141C	P17119		YGR193C	P16451	YGR193C	P16451		YGR193C	P16451	YGR193C	P16451
YGR089W	P53253	YPR141C	P17119		YJL074C	P47037	YLR086W	Q12267		YJR143C	P46971	YJR143C	P46971		YJR143C	P46971	YJR143C	P46971
YJL074C	P47037	YLR086W	Q12267		YJR035W	P40352	YNL084C	P39013		YGR152C	P13856	YGR152C	P13856		YGR152C	P13856	YGR152C	P13856
YJR035W	P40352	YNL084C	P39013		YJR076C	P32458	YPL018W	Q02732		YNL330C	P32561	YNL330C	P32561		YNL330C	P32561	YNL330C	P32561
YJR076C	P32458	YPL018W	Q02732		YJR112W	P47149	YOR326W	P19524		YGR281W	P53049	YGR281W	P53049		YGR281W	P53049	YGR281W	P53049
YJR112W	P47149	YOR326W	P19524		YJR112W	P47149	YLR086W	Q12267		YML072C	Q03640	YML072C	Q03640		YML072C	Q03640	YML072C	Q03640
YJR112W	P47149	YLR086W	Q12267		YJR112W	P47149	YPR141C	P17119		YER166W	P32660	YER166W	P32660		YER166W	P32660	YER166W	P32660
YJR112W	P47149	YPR141C	P17119		YLR254C	Q06568	YLR314C	P32457		YHR098C	P38810	YHR098C	P38810		YHR098C	P38810	YHR098C	P38810
YLR254C	Q06568	YLR314C	P32457		YGR059W	P41901	YMR065W	Q04746		YGL116W	P26309	YGL116W	P26309		YGL116W	P26309	YGL116W	P26309
YGR059W	P41901	YMR065W	Q04746		YAL011W	P31376	YOR127W	P39083		YJL041W	P14907	YJL041W	P14907		YJL041W	P14907	YJL041W	P14907
YAL011W	P31376	YOR127W	P39083		YCL029C	P11709	YPL155C	P28743		YHR024C	P11914	YHR024C	P11914		YHR024C	P11914	YHR024C	P11914
YCL029C	P11709	YPL155C	P28743		YOL069W	P33895	YPR141C	P17119		YDL028C	P54199	YDL028C	P54199		YDL028C	P54199	YDL028C	P54199
YOL069W	P33895	YPR141C	P17119		YKL068W	Q02629	YPL169C	Q99257		YGR261C	P46682	YGR261C	P46682		YGR261C	P46682	YGR261C	P46682
YKL068W	Q02629	YPL169C	Q99257		YDR200C	Q03944	YFR008W	P43592		YOL096C	P27680	YOL096C	P27680		YOL096C	P27680	YOL096C	P27680
YDR200C	Q03944	YFR008W	P43592		YNL098C	P01120	YOL081W	P19158		YML110C	P49017	YML110C	P49017		YML110C	P49017	YML110C	P49017
YNL098C	P01120	YOL081W	P19158		YDR264C	P39010	YJR086W	P18852		YHR183W	P38720	YHR183W	P38720		YHR183W	P38720	YHR183W	P38720
YDR264C	P39010	YJR086W	P18852		YGR140W	P32504	YNL307C	P21965		YJR103W	P38627	YJR103W	P38627		YJR103W	P38627	YJR103W	P38627
YGR140W	P32504	YNL307C	P21965		YIL126W	P32597	YLR321C	Q06168		YHR016C	P32793	YHR016C	P32793		YHR016C	P32793	YHR016C	P32793
YIL126W	P32597	YLR321C	Q06168		YAL030W	P31109	YPL232W	P32867		YLR180W	P10659	YLR180W	P10659		YLR180W	P10659	YLR180W	P10659
YAL030W	P31109	YPL232W	P32867		YDR335W	P52918	YLR293C	P32835		YOR230W	Q12363	YOR230W	Q12363		YOR230W	Q12363	YOR230W	Q12363
YDR335W	P52918	YLR293C	P32835		YLR293C	P32835	YMR308C	P32337		YPR193C	Q06592	YPR193C	Q06592		YPR193C	Q06592	YPR193C	Q06592
YLR293C	P32835	YMR308C	P32337		YER179W	P25453	YNR016C	Q00955		YNL031C	P61830	YNL031C	P61830		YNL031C	P61830	YNL031C	P61830
YER179W	P25453	YNR016C	Q00955		YCL029C	P11709	YML085C	P09733		YPL234C	P32842	YPL234C	P32842		YPL234C	P32842	YPL234C	P32842
YCL029C	P11709	YML085C	P09733		YJL006C	P46962	YKL139W	Q03957		YPL240C	P02829	YPL240C	P02829		YPL240C	P02829	YPL240C	P02829
YJL006C	P46962	YKL139W	Q03957		YER124C	P40077	YLR362W	P23561		YLR328W	Q06178	YLR328W	Q06178		YLR328W	Q06178	YLR328W	Q06178
YER124C	P40077	YLR362W	P23561		YDR009W	P13045	YML051W	P04387		YMR120C	P38009	YMR120C	P38009		YMR120C	P38009	YMR120C	P38009
YDR009W	P13045	YML051W	P04387		YHR102W	P38692	YOR257W	P06704		YLR080W	Q12396	YLR080W	Q12396		YLR080W	Q12396	YLR080W	Q12396
YHR102W	P38692	YOR257W	P06704		YBR136W	P38111	YPR010C	P22138		YLR354C	P15019	YLR354C	P15019		YLR354C	P15019	YLR354C	P15019
YBR136W	P38111	YPR010C	P22138		YGR162W	P39935	YPR041W	P38431		YNL030W	P02309	YNL030W	P02309		YNL030W	P02309	YNL030W	P02309
YGR162W	P39935	YPR041W	P38431		YER125W	P39940	YFR022W	P43602		YCR039C	P0CY08	YCR039C	P0CY08		YCR039C	P0CY08	YCR039C	P0CY08
YER125W	P39940	YFR022W	P43602		YDR099W	P34730	YER177W	P29311		YIL074C	P40510	YIL074C	P40510		YIL074C	P40510	YIL074C	P40510
YDR099W	P34730	YER177W	P29311		YBR109C	P06787	YFR014C	P27466		YOL012C	Q12692	YOL012C	Q12692		YOL012C	Q12692	YOL012C	Q12692
YBR109C	P06787	YFR014C	P27466		YBR109C	P06787	YOL016C	P22517		YNL130C	P17898	YNL130C	P17898		YNL130C	P17898	YNL130C	P17898
YBR109C	P06787	YOL016C	P22517		YBR109C	P06787	YML057W	P14747		YIL003W	P40558	YIL003W	P40558		YIL003W	P40558	YIL003W	P40558
YBR109C	P06787	YML057W	P14747		YBR011C	P00817	YBR109C	P06787		YOR094W	P40994	YOR094W	P40994		YOR094W	P40994	YOR094W	P40994
YBR011C	P00817	YBR109C	P06787		YBR109C	P06787	YFR004W	P43588		YMR271C	P30402	YMR271C	P30402		YMR271C	P30402	YMR271C	P30402
YBR109C	P06787	YFR004W	P43588		YAL029C	P32492	YBR109C	P06787		YPL004C	Q12230	YPL004C	Q12230		YPL004C	Q12230	YPL004C	Q12230
YAL029C	P32492	YBR109C	P06787		YDR389W	P17121	YPR165W	P06780		YML028W	P34760	YML028W	P34760		YML028W	P34760	YML028W	P34760
YDR389W	P17121	YPR165W	P06780		YLR450W	P12684	YMR022W	Q02159		YLR258W	P27472	YLR258W	P27472		YLR258W	P27472	YLR258W	P27472
YLR450W	P12684	YMR022W	Q02159		YLR450W	P12684	YOL013C	Q08109		YJL026W	P09938	YJL026W	P09938		YJL026W	P09938	YJL026W	P09938
YLR450W	P12684	YOL013C	Q08109		YLR371W	P51862	YPR165W	P06780		YOR108W	Q12166	YOR108W	Q12166		YOR108W	Q12166	YOR108W	Q12166
YLR371W	P51862	YPR165W	P06780		YDR388W	P39743	YPL249C-A	O14455		YOR054C	Q08438	YOR054C	Q08438		YOR054C	Q08438	YOR054C	Q08438
YDR388W	P39743	YPL249C-A	O14455		YMR017W	Q04359	YOR327C	P33328		YGL253W	P04807	YGL253W	P04807		YGL253W	P04807	YGL253W	P04807
YMR017W	Q04359	YOR327C	P33328		YBL099W	P07251	YJL180C	P22135		YPL235W	Q12464	YPL235W	Q12464		YPL235W	Q12464	YPL235W	Q12464
YBL099W	P07251	YJL180C	P22135		YJR121W	P00830	YNL315C	P32453		YLR350W	Q06144	YLR350W	Q06144		YLR350W	Q06144	YLR350W	Q06144
YJR121W	P00830	YNL315C	P32453		YPR010C	P22138	YPR110C	P07703		YER177W	P29311	YER177W	P29311		YER177W	P29311	YER177W	P29311
YPR010C	P22138	YPR110C	P07703		YBR154C	P20434	YOR341W	P10964		YMR261C	P38426	YMR261C	P38426		YMR261C	P38426	YMR261C	P38426
YBR154C	P20434	YOR341W	P10964		YBR154C	P20434	YDL140C	P04050		YHR108W	P38817	YHR108W	P38817		YHR108W	P38817	YHR108W	P38817
YBR154C	P20434	YDL140C	P04050		YBR154C	P20434	YOR116C	P04051		YNR031C	P53599	YNR031C	P53599		YNR031C	P53599	YNR031C	P53599
YBR154C	P20434	YOR116C	P04051		YDL140C	P04050	YGL070C	P27999		YBR037C	P23833	YBR037C	P23833		YBR037C	P23833	YBR037C	P23833
YDL140C	P04050	YGL070C	P27999		YDL140C	P04050	YOR210W	P22139		YNL154C	P23292	YNL154C	P23292		YNL154C	P23292	YNL154C	P23292
YDL140C	P04050	YOR210W	P22139		YOR151C	P08518	YOR210W	P22139		YHR162W	P38857	YHR162W	P38857		YHR162W	P38857	YHR162W	P38857
YOR151C	P08518	YOR210W	P22139		YOR210W	P22139	YPR010C	P22138		YPL232W	P32867	YPL232W	P32867		YPL232W	P32867	YPL232W	P32867
YOR210W	P22139	YPR010C	P22138		YGL073W	P10961	YOR178C	P28006		YLR357W	Q06488	YLR357W	Q06488		YLR357W	Q06488	YLR357W	Q06488
YGL073W	P10961	YOR178C	P28006		YDL088C	Q05166	YLR347C	Q06142		YNR016C	Q00955	YNR016C	Q00955		YNR016C	Q00955	YNR016C	Q00955
YDL088C	Q05166	YLR347C	Q06142		YGR162W	P39935	YOL139C	P07260		YMR105C	P37012	YMR105C	P37012		YMR105C	P37012	YMR105C	P37012
YGR162W	P39935	YOL139C	P07260		YDL140C	P04050	YPL228W	O13297		YDR507C	Q12263	YDR507C	Q12263		YDR507C	Q12263	YDR507C	Q12263
YDL140C	P04050	YPL228W	O13297		YDR270W	P38995	YNL259C	P38636		YPL037C	Q02642	YPL037C	Q02642		YPL037C	Q02642	YPL037C	Q02642
YDR270W	P38995	YNL259C	P38636		YFL039C	P60010	YHR023W	P08964		YJL058C	P47041	YJL058C	P47041		YJL058C	P47041	YJL058C	P47041
YFL039C	P60010	YHR023W	P08964		YJL034W	P16474	YOR254C	P14906		YGR162W	P39935	YGR162W	P39935		YGR162W	P39935	YGR162W	P39935
YJL034W	P16474	YOR254C	P14906		YBR088C	P15873	YJR068W	P40348		YKL203C	P32600	YKL203C	P32600		YKL203C	P32600	YKL203C	P32600
YBR088C	P15873	YJR068W	P40348		YBR088C	P15873	YNL290W	P38629		YLR324W	Q06169	YLR324W	Q06169		YLR324W	Q06169	YLR324W	Q06169
YBR088C	P15873	YNL290W	P38629		YBR088C	P15873	YOL094C	P40339		YKL008C	P28496	YKL008C	P28496		YKL008C	P28496	YKL008C	P28496
YBR088C	P15873	YOL094C	P40339		YBR087W	P38251	YBR088C	P15873		YLL001W	P54861	YLL001W	P54861		YLL001W	P54861	YLL001W	P54861
YBR087W	P38251	YBR088C	P15873		YDL140C	P04050	YOL051W	P19659		YDR032C	Q12335	YDR032C	Q12335		YDR032C	Q12335	YDR032C	Q12335
YDL140C	P04050	YOL051W	P19659		YDL140C	P04050	YKR062W	P36145		YKL035W	P32861	YKL035W	P32861		YKL035W	P32861	YKL035W	P32861
YDL140C	P04050	YKR062W	P36145		YDR142C	P39108	YIL160C	P27796		YER105C	P40064	YER105C	P40064		YER105C	P40064	YER105C	P40064
YDR142C	P39108	YIL160C	P27796		YBR160W	P00546	YGR108W	P24868		YCR096C	P0CY13	YCR096C	P0CY13		YCR096C	P0CY13	YCR096C	P0CY13
YBR160W	P00546	YGR108W	P24868		YBR160W	P00546	YDL155W	P24870		YMR323W	P42222	YMR323W	P42222		YMR323W	P42222	YMR323W	P42222
YBR160W	P00546	YDL155W	P24870		YBR160W	P00546	YLR210W	P24871		YDL181W	P01097	YDL181W	P01097		YDL181W	P01097	YDL181W	P01097
YBR160W	P00546	YLR210W	P24871		YBR160W	P00546	YMR199W	P20437		YOR393W	P0CX10	YOR393W	P0CX10		YOR393W	P0CX10	YOR393W	P0CX10
YBR160W	P00546	YMR199W	P20437		YJL157C	P21268	YPL256C	P20438		YFL038C	P01123	YFL038C	P01123		YFL038C	P01123	YFL038C	P01123
YJL157C	P21268	YPL256C	P20438		YAL005C	P10591	YNL064C	P25491		YOR310C	Q12499	YOR310C	Q12499		YOR310C	Q12499	YOR310C	Q12499
YAL005C	P10591	YNL064C	P25491		YFL039C	P60010	YIL138C	P40414		YLR153C	P52910	YLR153C	P52910		YLR153C	P52910	YLR153C	P52910
YFL039C	P60010	YIL138C	P40414		YDR244W	P35056	YML042W	P32796		YOR339C	P52492	YOR339C	P52492		YOR339C	P52492	YOR339C	P52492
YDR244W	P35056	YML042W	P32796		YBR060C	P32833	YML065W	P54784		YKL026C	P36014	YKL026C	P36014		YKL026C	P36014	YKL026C	P36014
YBR060C	P32833	YML065W	P54784		YLL004W	P54790	YML065W	P54784		YLR372W	P40319	YLR372W	P40319		YLR372W	P40319	YLR372W	P40319
YLL004W	P54790	YML065W	P54784		YML065W	P54784	YPR162C	P54791		YER103W	P22202	YER103W	P22202		YER103W	P22202	YER103W	P22202
YML065W	P54784	YPR162C	P54791		YML065W	P54784	YNL261W	P50874		YPL270W	P33311	YPL270W	P33311		YPL270W	P33311	YPL270W	P33311
YML065W	P54784	YNL261W	P50874		YHR118C	P38826	YML065W	P54784		YNL209W	P40150	YNL209W	P40150		YNL209W	P40150	YNL209W	P40150
YHR118C	P38826	YML065W	P54784		YFL039C	P60010	YPL242C	Q12280		YPL203W	P06245	YPL203W	P06245		YPL203W	P06245	YPL203W	P06245
YFL039C	P60010	YPL242C	Q12280		YMR192W	Q04322	YPL249C	Q12344		YOR259C	P53549	YOR259C	P53549		YOR259C	P53549	YOR259C	P53549
YMR192W	Q04322	YPL249C	Q12344		YDR162C	Q12163	YHL007C	Q03497		YPL036W	P19657	YPL036W	P19657		YPL036W	P19657	YPL036W	P19657
YDR162C	Q12163	YHL007C	Q03497		YCR060W	P25638	YPL240C	P02829		YML057W	P14747	YML057W	P14747		YML057W	P14747	YML057W	P14747
YCR060W	P25638	YPL240C	P02829		YAR015W	P27616	YPL240C	P02829		YBL075C	P09435	YBL075C	P09435		YBL075C	P09435	YBL075C	P09435
YAR015W	P27616	YPL240C	P02829		YBL103C	P38165	YPL240C	P02829		YOR363C	P52960	YOR363C	P52960		YOR363C	P52960	YOR363C	P52960
YBL103C	P38165	YPL240C	P02829		YBR130C	P38272	YPL240C	P02829		YJR009C	P00358	YJR009C	P00358		YJR009C	P00358	YJR009C	P00358
YBR130C	P38272	YPL240C	P02829		YBR290W	P38356	YPL240C	P02829		YPL058C	Q02785	YPL058C	Q02785		YPL058C	Q02785	YPL058C	Q02785
YBR290W	P38356	YPL240C	P02829		YCR077C	P25644	YPL240C	P02829		YMR011W	P23585	YMR011W	P23585		YMR011W	P23585	YMR011W	P23585
YCR077C	P25644	YPL240C	P02829		YDR163W	Q03772	YPL240C	P02829		YDL019C	Q12451	YDL019C	Q12451		YDL019C	Q12451	YDL019C	Q12451
YDR163W	Q03772	YPL240C	P02829		YDR300C	P32264	YPL240C	P02829		YHR033W	P38690	YHR033W	P38690		YHR033W	P38690	YHR033W	P38690
YDR300C	P32264	YPL240C	P02829		YDR533C	Q04432	YPL240C	P02829		YNL047C	P53955	YNL047C	P53955		YNL047C	P53955	YNL047C	P53955
YDR533C	Q04432	YPL240C	P02829		YGR123C	P53043	YPL240C	P02829		YML075C	P12683	YML075C	P12683		YML075C	P12683	YML075C	P12683
YGR123C	P53043	YPL240C	P02829		YHR030C	Q00772	YPL240C	P02829		YML056C	P50094	YML056C	P50094		YML056C	P50094	YML056C	P50094
YHR030C	Q00772	YPL240C	P02829		YHR034C	P38768	YPL240C	P02829		YER179W	P25453	YER179W	P25453		YER179W	P25453	YER179W	P25453
YHR034C	P38768	YPL240C	P02829		YJL172W	P27614	YPL240C	P02829		YPL015C	P53686	YPL015C	P53686		YPL015C	P53686	YPL015C	P53686
YJL172W	P27614	YPL240C	P02829		YJR009C	P00358	YPL240C	P02829		YLR314C	P32457	YLR314C	P32457		YLR314C	P32457	YLR314C	P32457
YJR009C	P00358	YPL240C	P02829		YKR068C	P36149	YPL240C	P02829		YLR303W	P06106	YLR303W	P06106		YLR303W	P06106	YLR303W	P06106
YKR068C	P36149	YPL240C	P02829		YNL096C	P48164	YPL240C	P02829		YPR141C	P17119	YPR141C	P17119		YPR141C	P17119	YPR141C	P17119
YNL096C	P48164	YPL240C	P02829		YNL233W	P53858	YPL240C	P02829		YKL181W	P32895	YKL181W	P32895		YKL181W	P32895	YKL181W	P32895
YNL233W	P53858	YPL240C	P02829		YOL127W	P04456	YPL240C	P02829		YKR036C	P36130	YKR036C	P36130		YKR036C	P36130	YKR036C	P36130
YOL127W	P04456	YPL240C	P02829		YPL240C	P02829	YPR201W	Q06598		YKL103C	P14904	YKL103C	P14904		YKL103C	P14904	YKL103C	P14904
YPL240C	P02829	YPR201W	Q06598		YIL109C	P40482	YLR268W	P22214		YFR044C	P43616	YFR044C	P43616		YFR044C	P43616	YFR044C	P43616
YIL109C	P40482	YLR268W	P22214		YHR034C	P38768	YOR310C	Q12499		YPR019W	P30665	YPR019W	P30665		YPR019W	P30665	YPR019W	P30665
YHR034C	P38768	YOR310C	Q12499		YDL014W	P15646	YEL026W	P39990		YMR047C	Q02630	YMR047C	Q02630		YMR047C	Q02630	YMR047C	Q02630
YDL014W	P15646	YEL026W	P39990		YEL026W	P39990	YOR310C	Q12499		YOR101W	P01119	YOR101W	P01119		YOR101W	P01119	YOR101W	P01119
YEL026W	P39990	YOR310C	Q12499		YEL026W	P39990	YLR197W	Q12460		YGL106W	P53141	YGL106W	P53141		YGL106W	P53141	YGL106W	P53141
YEL026W	P39990	YLR197W	Q12460		YDL014W	P15646	YLR197W	Q12460		YOR039W	P38930	YOR039W	P38930		YOR039W	P38930	YOR039W	P38930
YDL014W	P15646	YLR197W	Q12460		YGR056W	P53236	YMR224C	P32829		YPL249C	Q12344	YPL249C	Q12344		YPL249C	Q12344	YPL249C	Q12344
YGR056W	P53236	YMR224C	P32829		YLR357W	Q06488	YMR224C	P32829		YHR110W	P38819	YHR110W	P38819		YHR110W	P38819	YHR110W	P38819
YLR357W	Q06488	YMR224C	P32829		YER031C	P38555	YJL204C	P39531		YHR061C	P38785	YHR061C	P38785		YHR061C	P38785	YHR061C	P38785
YER031C	P38555	YJL204C	P39531		YDL042C	P06700	YIL150C	P32354		YNR012W	P27515	YNR012W	P27515		YNR012W	P27515	YNR012W	P27515
YDL042C	P06700	YIL150C	P32354		YIL150C	P32354	YLR442C	P06701		YGL058W	P06104	YGL058W	P06104		YGL058W	P06104	YGL058W	P06104
YIL150C	P32354	YLR442C	P06701		YCR042C	P23255	YPL129W	P35189		YPL219W	Q08966	YPL219W	Q08966		YPL219W	Q08966	YPL219W	Q08966
YCR042C	P23255	YPL129W	P35189		YIL126W	P32597	YPL129W	P35189		YOR362C	P21242	YOR362C	P21242		YOR362C	P21242	YOR362C	P21242
YIL126W	P32597	YPL129W	P35189		YGL150C	P53115	YPL129W	P35189		YOR317W	P30624	YOR317W	P30624		YOR317W	P30624	YOR317W	P30624
YGL150C	P53115	YPL129W	P35189		YGR186W	P41895	YPL129W	P35189		YPR156C	Q06451	YPR156C	Q06451		YPR156C	Q06451	YPR156C	Q06451
YGR186W	P41895	YPL129W	P35189		YBL052C	P34218	YPL129W	P35189		YOL056W	Q12326	YOL056W	Q12326		YOL056W	Q12326	YOL056W	Q12326
YBL052C	P34218	YPL129W	P35189		YDR409W	Q04195	YJL092W	P12954		YPL042C	P39073	YPL042C	P39073		YPL042C	P39073	YPL042C	P39073
YDR409W	Q04195	YJL092W	P12954		YJL092W	P12954	YOR156C	Q12216		YGL184C	P53101	YGL184C	P53101		YGL184C	P53101	YGL184C	P53101
YJL092W	P12954	YOR156C	Q12216		YER125W	P39940	YOR138C	Q12242		YNR032W	P32838	YNR032W	P32838		YNR032W	P32838	YNR032W	P32838
YER125W	P39940	YOR138C	Q12242		YJR068W	P40348	YMR078C	P49956		YMR310C	Q04867	YMR310C	Q04867		YMR310C	Q04867	YMR310C	Q04867
YJR068W	P40348	YMR078C	P49956		YMR078C	P49956	YNL290W	P38629		YPL164C	Q12083	YPL164C	Q12083		YPL164C	Q12083	YPL164C	Q12083
YMR078C	P49956	YNL290W	P38629		YMR078C	P49956	YOL094C	P40339		YNL298W	P48562	YNL298W	P48562		YNL298W	P48562	YNL298W	P48562
YMR078C	P49956	YOL094C	P40339		YBR087W	P38251	YMR078C	P49956		YIL048W	P40527	YIL048W	P40527		YIL048W	P40527	YIL048W	P40527
YBR087W	P38251	YMR078C	P49956		YDL064W	P50623	YJL092W	P12954		YPR165W	P06780	YPR165W	P06780		YPR165W	P06780	YPR165W	P06780
YDL064W	P50623	YJL092W	P12954		YBR109C	P06787	YKL042W	P36094		YPL198W	Q12213	YPL198W	Q12213		YPL198W	Q12213	YPL198W	Q12213
YBR109C	P06787	YKL042W	P36094		YDL042C	P06700	YLR442C	P06701		YOR011W	Q08409	YOR011W	Q08409		YOR011W	Q08409	YOR011W	Q08409
YDL042C	P06700	YLR442C	P06701		YJL050W	P47047	YOL115W	P53632		YPL051W	Q02804	YPL051W	Q02804		YPL051W	Q02804	YPL051W	Q02804
YJL050W	P47047	YOL115W	P53632		YJL050W	P47047	YNL299W	P48561		YJR065C	P47117	YJR065C	P47117		YJR065C	P47117	YJR065C	P47117
YJL050W	P47047	YNL299W	P48561		YBR164C	P38116	YDL226C	P35197		YMR205C	P16862	YMR205C	P16862		YMR205C	P16862	YMR205C	P16862
YBR164C	P38116	YDL226C	P35197		YDR099W	P34730	YJR090C	P24814		YOR127W	P39083	YOR127W	P39083		YOR127W	P39083	YOR127W	P39083
YDR099W	P34730	YJR090C	P24814		YDR225W	P04911	YGL241W	P53067		YMR153W	Q03790	YMR153W	Q03790		YMR153W	Q03790	YMR153W	Q03790
YDR225W	P04911	YGL241W	P53067		YBL003C	P04912	YGL241W	P53067		YHR137W	P38840	YHR137W	P38840		YHR137W	P38840	YHR137W	P38840
YBL003C	P04912	YGL241W	P53067		YBL003C	P04912	YKR048C	P25293		YJL074C	P47037	YJL074C	P47037		YJL074C	P47037	YJL074C	P47037
YBL003C	P04912	YKR048C	P25293		YIL143C	Q00578	YPL240C	P02829		YOR326W	P19524	YOR326W	P19524		YOR326W	P19524	YOR326W	P19524
YIL143C	Q00578	YPL240C	P02829		YLR398C	P35207	YPR189W	P17883		YNL064C	P25491	YNL064C	P25491		YNL064C	P25491	YNL064C	P25491
YLR398C	P35207	YPR189W	P17883		YNL201C	P40164	YPL153C	P22216		YMR301C	P40416	YMR301C	P40416		YMR301C	P40416	YMR301C	P40416
YNL201C	P40164	YPL153C	P22216		YBL046W	P38193	YDR075W	P32345		YLR212C	P53378	YLR212C	P53378		YLR212C	P53378	YLR212C	P53378
YBL046W	P38193	YDR075W	P32345		YDL134C	P23594	YPR040W	Q12199		YFL003C	P40965	YFL003C	P40965		YFL003C	P40965	YFL003C	P40965
YDL134C	P23594	YPR040W	Q12199		YDL188C	P23595	YPR040W	Q12199		YPL259C	Q00776	YPL259C	Q00776		YPL259C	Q00776	YPL259C	Q00776
YDL188C	P23595	YPR040W	Q12199		YDR168W	P06101	YPL240C	P02829		YPR054W	P41808	YPR054W	P41808		YPR054W	P41808	YPR054W	P41808
YDR168W	P06101	YPL240C	P02829		YOR035C	P51534	YPL240C	P02829		YPR010C	P22138	YPR010C	P22138		YPR010C	P22138	YPR010C	P22138
YOR035C	P51534	YPL240C	P02829		YPL106C	P32589	YPL240C	P02829		YLR345W	Q06137	YLR345W	Q06137		YLR345W	Q06137	YLR345W	Q06137
YPL106C	P32589	YPL240C	P02829		YNL064C	P25491	YPL240C	P02829		YLR208W	Q04491	YLR208W	Q04491		YLR208W	Q04491	YLR208W	Q04491
YNL064C	P25491	YPL240C	P02829		YDR171W	Q12329	YPL240C	P02829		YML035C	P15274	YML035C	P15274		YML035C	P15274	YML035C	P15274
YDR171W	Q12329	YPL240C	P02829		YFL039C	P60010	YPL240C	P02829		YML042W	P32796	YML042W	P32796		YML042W	P32796	YML042W	P32796
YFL039C	P60010	YPL240C	P02829		YDR283C	P15442	YPL240C	P02829		YPL147W	P41909	YPL147W	P41909		YPL147W	P41909	YPL147W	P41909
YDR283C	P15442	YPL240C	P02829		YLR362W	P23561	YPL240C	P02829		YPR161C	P23293	YPR161C	P23293		YPR161C	P23293	YPR161C	P23293
YLR362W	P23561	YPL240C	P02829		YFL011W	P43581	YPL240C	P02829		YKR024C	P36120	YKR024C	P36120		YKR024C	P36120	YKR024C	P36120
YFL011W	P43581	YPL240C	P02829		YDL199C	Q12407	YPL240C	P02829		YHR056C	P38781	YHR056C	P38781		YHR056C	P38781	YHR056C	P38781
YDL199C	Q12407	YPL240C	P02829		YHR183W	P38720	YPL240C	P02829		YKR055W	Q00246	YKR055W	Q00246		YKR055W	Q00246	YKR055W	Q00246
YHR183W	P38720	YPL240C	P02829		YKL035W	P32861	YPL240C	P02829		YKL073W	P36016	YKL073W	P36016		YKL073W	P36016	YKL073W	P36016
YKL035W	P32861	YPL240C	P02829		YOR332W	P22203	YPL240C	P02829		YHR002W	P38702	YHR002W	P38702		YHR002W	P38702	YHR002W	P38702
YOR332W	P22203	YPL240C	P02829		YML085C	P09733	YPR141C	P17119		YNL071W	P12695	YNL071W	P12695		YNL071W	P12695	YNL071W	P12695
YML085C	P09733	YPR141C	P17119		YFL037W	P02557	YPR141C	P17119		YOR321W	P47190	YOR321W	P47190		YOR321W	P47190	YOR321W	P47190
YFL037W	P02557	YPR141C	P17119		YDR477W	P06782	YKL139W	Q03957		YPR068C	Q12214	YPR068C	Q12214		YPR068C	Q12214	YPR068C	Q12214
YDR477W	P06782	YKL139W	Q03957		YDL229W	P11484	YPL106C	P32589		YOR086C	Q12466	YOR086C	Q12466		YOR086C	Q12466	YOR086C	Q12466
YDL229W	P11484	YPL106C	P32589		YAL005C	P10591	YPL106C	P32589		YNL049C	P53953	YNL049C	P53953		YNL049C	P53953	YNL049C	P53953
YAL005C	P10591	YPL106C	P32589		YBR240C	P38141	YDL080C	Q07471		YIL109C	P40482	YIL109C	P40482		YIL109C	P40482	YIL109C	P40482
YBR240C	P38141	YDL080C	Q07471		YDL225W	Q07657	YJR076C	P32458		YGR225W	P50082	YGR225W	P50082		YGR225W	P50082	YGR225W	P50082
YDL225W	Q07657	YJR076C	P32458		YAL043C	Q01329	YER133W	P32598		YOR098C	P20676	YOR098C	P20676		YOR098C	P20676	YOR098C	P20676
YAL043C	Q01329	YER133W	P32598		YER133W	P32598	YGR156W	P39927		YNL082W	P14242	YNL082W	P14242		YNL082W	P14242	YNL082W	P14242
YER133W	P32598	YGR156W	P39927		YKR072C	P36024	YML016C	P26570		YLR163C	P10507	YLR163C	P10507		YLR163C	P10507	YLR163C	P10507
YKR072C	P36024	YML016C	P26570		YBR102C	P38261	YPR032W	Q12038		YMR001C	P32562	YMR001C	P32562		YMR001C	P32562	YMR001C	P32562
YBR102C	P38261	YPR032W	Q12038		YER087C-B	P52870	YOR085W	P48439		YKL135C	P36000	YKL135C	P36000		YKL135C	P36000	YKL135C	P36000
YER087C-B	P52870	YOR085W	P48439		YER019C-A	P52871	YML019W	Q03723		YLR419W	Q06698	YLR419W	Q06698		YLR419W	Q06698	YLR419W	Q06698
YER019C-A	P52871	YML019W	Q03723		YER087C-B	P52870	YOR103C	P46964		YOL075C	Q08234	YOL075C	Q08234		YOL075C	Q08234	YOL075C	Q08234
YER087C-B	P52870	YOR103C	P46964		YDL232W	Q99380	YER087C-B	P52870		YLR085C	Q12509	YLR085C	Q12509		YLR085C	Q12509	YLR085C	Q12509
YDL232W	Q99380	YER087C-B	P52870		YEL002C	P33767	YER087C-B	P52870		YJL081C	P80428	YJL081C	P80428		YJL081C	P80428	YJL081C	P80428
YEL002C	P33767	YER087C-B	P52870		YER087C-B	P52870	YGL022W	P39007		YNL274C	P53839	YNL274C	P53839		YNL274C	P53839	YNL274C	P53839
YER087C-B	P52870	YGL022W	P39007		YOL082W	P35193	YPR049C	Q12527		YLR086W	Q12267	YLR086W	Q12267		YLR086W	Q12267	YLR086W	Q12267
YOL082W	P35193	YPR049C	Q12527		YDL113C	Q07528	YPR049C	Q12527		YGR255C	P53318	YGR255C	P53318		YGR255C	P53318	YGR255C	P53318
YDL113C	Q07528	YPR049C	Q12527		YLR043C	P22217	YLR109W	P38013		YLR201C	Q05779	YLR201C	Q05779		YLR201C	Q05779	YLR201C	Q05779
YLR043C	P22217	YLR109W	P38013		YGR209C	P22803	YLR109W	P38013		YIL121W	P40474	YIL121W	P40474		YIL121W	P40474	YIL121W	P40474
YGR209C	P22803	YLR109W	P38013		YGR209C	P22803	YML028W	P34760		YIL131C	P40466	YIL131C	P40466		YIL131C	P40466	YIL131C	P40466
YGR209C	P22803	YML028W	P34760		YLR043C	P22217	YPR167C	P18408		YDR497C	P30605	YDR497C	P30605		YDR497C	P30605	YDR497C	P30605
YLR043C	P22217	YPR167C	P18408		YGR209C	P22803	YPR167C	P18408		YJL098W	P40856	YJL098W	P40856		YJL098W	P40856	YJL098W	P40856
YGR209C	P22803	YPR167C	P18408		YER042W	P40029	YGR209C	P22803		YDL222C	Q07651	YDL222C	Q07651		YDL222C	Q07651	YDL222C	Q07651
YER042W	P40029	YGR209C	P22803		YBR114W	P31244	YMR201C	P28519		YOR162C	Q12172	YOR162C	Q12172		YOR162C	Q12172	YOR162C	Q12172
YBR114W	P31244	YMR201C	P28519		YNL304W	P48559	YOR326W	P19524		YDR519W	P32472	YDR519W	P32472		YDR519W	P32472	YDR519W	P32472
YNL304W	P48559	YOR326W	P19524		YFL026W	D6VTK4	YPL187W	P01149		YDR321W	P38986	YDR321W	P38986		YDR321W	P38986	YDR321W	P38986
YFL026W	D6VTK4	YPL187W	P01149		YCR073C	P25390	YJL128C	P08018		YCL043C	P17967	YCL043C	P17967		YCL043C	P17967	YCL043C	P17967
YCR073C	P25390	YJL128C	P08018		YER118C	P40073	YLR362W	P23561		YKR076W	P36156	YKR076W	P36156		YKR076W	P36156	YKR076W	P36156
YER118C	P40073	YLR362W	P23561		YDL078C	P32419	YDR244W	P35056		YCR083W	P25372	YCR083W	P25372		YCR083W	P25372	YCR083W	P25372
YDL078C	P32419	YDR244W	P35056		YFR028C	Q00684	YGL003C	P53197		YMR053C	P46679	YMR053C	P46679		YMR053C	P46679	YMR053C	P46679
YFR028C	Q00684	YGL003C	P53197		YBL016W	P16892	YNL053W	P38590		YHR161C	P38856	YHR161C	P38856		YHR161C	P38856	YHR161C	P38856
YBL016W	P16892	YNL053W	P38590		YLR113W	P32485	YOR208W	P29461		YPR071W	Q12346	YPR071W	Q12346		YPR071W	Q12346	YPR071W	Q12346
YLR113W	P32485	YOR208W	P29461		YDL108W	P06242	YFL029C	P43568		YPL135W	Q03020	YPL135W	Q03020		YPL135W	Q03020	YPL135W	Q03020
YDL108W	P06242	YFL029C	P43568		YAR019C	P27636	YGR092W	P22204		YOR081C	Q12043	YOR081C	Q12043		YOR081C	Q12043	YOR081C	Q12043
YAR019C	P27636	YGR092W	P22204		YBR160W	P00546	YLR182W	P09959		YPL145C	P35844	YPL145C	P35844		YPL145C	P35844	YPL145C	P35844
YBR160W	P00546	YLR182W	P09959		YBR160W	P00546	YOR372C	Q08887		YML120C	P32340	YML120C	P32340		YML120C	P32340	YML120C	P32340
YBR160W	P00546	YOR372C	Q08887		YBR160W	P00546	YNL309W	P42845		YAR050W	P32768	YAR050W	P32768		YAR050W	P32768	YAR050W	P32768
YBR160W	P00546	YNL309W	P42845		YBR160W	P00546	YKL185W	P34233		YBL017C	P32319	YBL017C	P32319		YBL017C	P32319	YBL017C	P32319
YBR160W	P00546	YKL185W	P34233		YAL024C	P07866	YBR160W	P00546		YDL006W	P35182	YDL006W	P35182		YDL006W	P35182	YDL006W	P35182
YAL024C	P07866	YBR160W	P00546		YBR160W	P00546	YJL187C	P32944		YBR267W	P38344	YBR267W	P38344		YBR267W	P38344	YBR267W	P38344
YBR160W	P00546	YJL187C	P32944		YBR160W	P00546	YHR118C	P38826		YDR135C	P39109	YDR135C	P39109		YDR135C	P39109	YDR135C	P39109
YBR160W	P00546	YHR118C	P38826		YBR160W	P00546	YLR102C	Q12107		YDR214W	Q12449	YDR214W	Q12449		YDR214W	Q12449	YDR214W	Q12449
YBR160W	P00546	YLR102C	Q12107		YBR160W	P00546	YKL022C	P09798		YDR096W	Q03833	YDR096W	Q03833		YDR096W	Q03833	YDR096W	Q03833
YBR160W	P00546	YKL022C	P09798		YBR160W	P00546	YHR166C	P16522		YGL077C	P19807	YGL077C	P19807		YGL077C	P19807	YGL077C	P19807
YBR160W	P00546	YHR166C	P16522		YBL084C	P38042	YBR160W	P00546		YDL140C	P04050	YDL140C	P04050		YDL140C	P04050	YDL140C	P04050
YBL084C	P38042	YBR160W	P00546		YBR160W	P00546	YGL003C	P53197		YER172C	P32639	YER172C	P32639		YER172C	P32639	YER172C	P32639
YBR160W	P00546	YGL003C	P53197		YBR160W	P00546	YHL007C	Q03497		YDR264C	P39010	YDR264C	P39010		YDR264C	P39010	YDR264C	P39010
YBR160W	P00546	YHL007C	Q03497		YBR160W	P00546	YER111C	P25302		YJL050W	P47047	YJL050W	P47047		YJL050W	P47047	YJL050W	P47047
YBR160W	P00546	YER111C	P25302		YAL040C	P13365	YBR160W	P00546		YDR155C	P14832	YDR155C	P14832		YDR155C	P14832	YDR155C	P14832
YAL040C	P13365	YBR160W	P00546		YJR053W	P47113	YMR001C	P32562		YDL185W	P17255	YDL185W	P17255		YDL185W	P17255	YDL185W	P17255
YJR053W	P47113	YMR001C	P32562		YFR028C	Q00684	YMR001C	P32562		YOL151W	Q12068	YOL151W	Q12068		YOL151W	Q12068	YOL151W	Q12068
YFR028C	Q00684	YMR001C	P32562		YDL003W	Q12158	YMR001C	P32562		YGL225W	P40107	YGL225W	P40107		YGL225W	P40107	YGL225W	P40107
YDL003W	Q12158	YMR001C	P32562		YLR102C	Q12107	YMR001C	P32562		YLR044C	P06169	YLR044C	P06169		YLR044C	P06169	YLR044C	P06169
YLR102C	Q12107	YMR001C	P32562		YDL017W	P06243	YEL032W	P24279		YLR348C	Q06143	YLR348C	Q06143		YLR348C	Q06143	YLR348C	Q06143
YDL017W	P06243	YEL032W	P24279		YDL017W	P06243	YPR019W	P30665		YOR156C	Q12216	YOR156C	Q12216		YOR156C	Q12216	YOR156C	Q12216
YDL017W	P06243	YPR019W	P30665		YDL017W	P06243	YGL201C	P53091		YNL183C	P22211	YNL183C	P22211		YNL183C	P22211	YNL183C	P22211
YDL017W	P06243	YGL201C	P53091		YER148W	P13393	YOR061W	P19454		YGL013C	P12383	YGL013C	P12383		YGL013C	P12383	YGL013C	P12383
YER148W	P13393	YOR061W	P19454		YAL041W	P11433	YNL298W	P48562		YNL197C	P34761	YNL197C	P34761		YNL197C	P34761	YNL197C	P34761
YAL041W	P11433	YNL298W	P48562		YDL140C	P04050	YKL139W	Q03957		YPL226W	Q08972	YPL226W	Q08972		YPL226W	Q08972	YPL226W	Q08972
YDL140C	P04050	YKL139W	Q03957		YBL016W	P16892	YJL157C	P21268		YER139C	P40084	YER139C	P40084		YER139C	P40084	YER139C	P40084
YBL016W	P16892	YJL157C	P21268		YBL016W	P16892	YHR084W	P13574		YOR304W	Q08773	YOR304W	Q08773		YOR304W	Q08773	YOR304W	Q08773
YBL016W	P16892	YHR084W	P13574		YDL225W	Q07657	YDR507C	Q12263		YPR080W	P02994	YPR080W	P02994		YPR080W	P02994	YPR080W	P02994
YDL225W	Q07657	YDR507C	Q12263		YNL027W	P53968	YPL204W	P29295		YML078W	P25719	YML078W	P25719		YML078W	P25719	YML078W	P25719
YNL027W	P53968	YPL204W	P29295		YLR182W	P09959	YPL204W	P29295		YER165W	P04147	YER165W	P04147		YER165W	P04147	YER165W	P04147
YLR182W	P09959	YPL204W	P29295		YHR124W	P38830	YJL106W	P32581		YDR385W	P32324	YDR385W	P32324		YDR385W	P32324	YDR385W	P32324
YHR124W	P38830	YJL106W	P32581		YJL106W	P32581	YNL312W	P26754		YAL019W	P31380	YAL019W	P31380		YAL019W	P31380	YAL019W	P31380
YJL106W	P32581	YNL312W	P26754		YGR113W	P53267	YPL209C	P38991		YER125W	P39940	YER125W	P39940		YER125W	P39940	YER125W	P39940
YGR113W	P53267	YPL209C	P38991		YGR140W	P32504	YPL209C	P38991		YDR172W	P05453	YDR172W	P05453		YDR172W	P05453	YDR172W	P05453
YGR140W	P32504	YPL209C	P38991		YDL108W	P06242	YOR174W	Q12343		YBR212W	P32831	YBR212W	P32831		YBR212W	P32831	YBR212W	P32831
YDL108W	P06242	YOR174W	Q12343		YDL108W	P06242	YDL140C	P04050		YGR055W	P50276	YGR055W	P50276		YGR055W	P50276	YGR055W	P50276
YDL108W	P06242	YDL140C	P04050		YGR040W	P14681	YLR310C	P04821		YEL007W	P40002	YEL007W	P40002		YEL007W	P40002	YEL007W	P40002
YGR040W	P14681	YLR310C	P04821		YDL028C	P54199	YKL042W	P36094		YFR037C	P43609	YFR037C	P43609		YFR037C	P43609	YFR037C	P43609
YDL028C	P54199	YKL042W	P36094		YDL028C	P54199	YDR356W	P32380		YGL006W	P38929	YGL006W	P38929		YGL006W	P38929	YGL006W	P38929
YDL028C	P54199	YDR356W	P32380		YMR311C	P41818	YPL031C	P17157		YAL021C	P31384	YAL021C	P31384		YAL021C	P31384	YAL021C	P31384
YMR311C	P41818	YPL031C	P17157		YEL009C	P03069	YPL031C	P17157		YBR273C	P38349	YBR273C	P38349		YBR273C	P38349	YBR273C	P38349
YEL009C	P03069	YPL031C	P17157		YJL084C	P47029	YPL031C	P17157		YCR024C	P25345	YCR024C	P25345		YCR024C	P25345	YCR024C	P25345
YJL084C	P47029	YPL031C	P17157		YDR388W	P39743	YPL031C	P17157		YPL129W	P35189	YPL129W	P35189		YPL129W	P35189	YPL129W	P35189
YDR388W	P39743	YPL031C	P17157		YLR258W	P27472	YPL031C	P17157		YPL209C	P38991	YPL209C	P38991		YPL209C	P38991	YPL209C	P38991
YLR258W	P27472	YPL031C	P17157		YBL039C	P28274	YBL105C	P24583		YOR133W	P32324	YOR133W	P32324		YOR133W	P32324	YOR133W	P32324
YBL039C	P28274	YBL105C	P24583		YDR490C	Q03407	YPL004C	Q12230		YOR069W	Q92331	YOR069W	Q92331		YOR069W	Q92331	YOR069W	Q92331
YDR490C	Q03407	YPL004C	Q12230		YDR490C	Q03407	YGR086C	P53252		YMR080C	P30771	YMR080C	P30771		YMR080C	P30771	YMR080C	P30771
YDR490C	Q03407	YGR086C	P53252		YDR490C	Q03407	YKL126W	P12688		YKL048C	P32801	YKL048C	P32801		YKL048C	P32801	YKL048C	P32801
YDR490C	Q03407	YKL126W	P12688		YOL100W	Q12236	YPL004C	Q12230		YER184C	P39961	YER184C	P39961		YER184C	P39961	YER184C	P39961
YOL100W	Q12236	YPL004C	Q12230		YGR086C	P53252	YOL100W	Q12236		YKL038W	P32862	YKL038W	P32862		YKL038W	P32862	YKL038W	P32862
YGR086C	P53252	YOL100W	Q12236		YIL095W	P40494	YIR006C	P32521		YOR341W	P10964	YOR341W	P10964		YOR341W	P10964	YOR341W	P10964
YIL095W	P40494	YIR006C	P32521		YLR182W	P09959	YPL153C	P22216		YLL043W	P23900	YLL043W	P23900		YLL043W	P23900	YLL043W	P23900
YLR182W	P09959	YPL153C	P22216		YDL140C	P04050	YPL042C	P39073		YLR032W	P32849	YLR032W	P32849		YLR032W	P32849	YLR032W	P32849
YDL140C	P04050	YPL042C	P39073		YJL128C	P08018	YLR362W	P23561		YPR003C	P53394	YPR003C	P53394		YPR003C	P53394	YPR003C	P53394
YJL128C	P08018	YLR362W	P23561		YDL159W	P06784	YLR362W	P23561		YIL106W	P40484	YIL106W	P40484		YIL106W	P40484	YIL106W	P40484
YDL159W	P06784	YLR362W	P23561		YHL007C	Q03497	YLR362W	P23561		YDR232W	P09950	YDR232W	P09950		YDR232W	P09950	YDR232W	P09950
YHL007C	Q03497	YLR362W	P23561		YKL203C	P32600	YMR028W	Q04372		YAL017W	P31374	YHR086W	Q00539		YAL017W	P31374	YHR086W	Q00539
YKL203C	P32600	YMR028W	Q04372		YAL038W	P00549	YJL164C	P06244		YAL017W	P31374	YJR036C	P40985		YAL017W	P31374	YJR036C	P40985
YAL038W	P00549	YJL164C	P06244		YJL164C	P06244	YOR347C	P52489		YAL017W	P31374	YNL077W	P53940		YAL017W	P31374	YNL077W	P53940
YJL164C	P06244	YOR347C	P52489		YJL164C	P06244	YPL232W	P32867		YAL017W	P31374	YNL068C	P41813		YAL017W	P31374	YNL068C	P41813
YJL164C	P06244	YPL232W	P32867		YJL141C	P14680	YNR052C	P39008		YAL017W	P31374	YOR267C	Q08732		YAL017W	P31374	YOR267C	Q08732
YJL141C	P14680	YNR052C	P39008		YDR477W	P06782	YER129W	P38990		YAL017W	P31374	YBL056W	P34221		YAL017W	P31374	YBL056W	P34221
YDR477W	P06782	YER129W	P38990		YDR510W	Q12306	YJR076C	P32458		YAL017W	P31374	YDR194C	P15424		YDR194C	P15424	YAL017W	P31374
YDR510W	Q12306	YJR076C	P32458		YDR510W	Q12306	YLR314C	P32457		YAL017W	P31374	YER089C	P39966		YAL017W	P31374	YER089C	P39966
YDR510W	Q12306	YLR314C	P32457		YDL225W	Q07657	YDR510W	Q12306		YAL017W	P31374	YFL016C	P35191		YAL017W	P31374	YFL016C	P35191
YDL225W	Q07657	YDR510W	Q12306		YDR054C	P14682	YJL187C	P32944		YAL017W	P31374	YGL158W	P38622		YAL017W	P31374	YGL158W	P38622
YDR054C	P14682	YJL187C	P32944		YLR314C	P32457	YNL298W	P48562		YAL017W	P31374	YLR090W	P39102		YAL017W	P31374	YLR090W	P39102
YLR314C	P32457	YNL298W	P48562		YKL185W	P34233	YPL031C	P17157		YAL017W	P31374	YDL025C	Q12100		YAL017W	P31374	YDL025C	Q12100
YKL185W	P34233	YPL031C	P17157		YBR160W	P00546	YPR175W	P24482		YAL038W	P00549	YDR518W	P32474		YAL038W	P00549	YDR518W	P32474
YBR160W	P00546	YPR175W	P24482		YDL017W	P06243	YLR274W	P29496		YAL038W	P00549	YGR209C	P22803		YAL038W	P00549	YGR209C	P22803
YDL017W	P06243	YLR274W	P29496		YBR202W	P38132	YDL017W	P06243		YAL038W	P00549	YLR043C	P22217		YAL038W	P00549	YLR043C	P22217
YBR202W	P38132	YDL017W	P06243		YDR225W	P04911	YGR252W	Q03330		YAL067C	P39709	YKR103W	P0CE68		YKR103W	P0CE68	YAL067C	P39709
YDR225W	P04911	YGR252W	Q03330		YBL003C	P04912	YGR252W	Q03330		YAL067C	P39709	YLL048C	P32386		YLL048C	P32386	YAL067C	P39709
YBL003C	P04912	YGR252W	Q03330		YDL122W	P25037	YIL148W	P0CH08		YAL067C	P39709	YHL035C	P38735		YHL035C	P38735	YAL067C	P39709
YDL122W	P25037	YIL148W	P0CH08		YDL122W	P25037	YKR094C	P0CH09		YBL030C	P18239	YFR014C	P27466		YBL030C	P18239	YFR014C	P27466
YDL122W	P25037	YKR094C	P0CH09		YDL122W	P25037	YLR167W	P05759		YBL030C	P18239	YHR004C	P38757		YBL030C	P18239	YHR004C	P38757
YDL122W	P25037	YLR167W	P05759		YDR225W	P04911	YOR244W	Q08649		YBL030C	P18239	YKR052C	P23500		YBL030C	P18239	YKR052C	P23500
YDR225W	P04911	YOR244W	Q08649		YBL003C	P04912	YOR244W	Q08649		YBL045C	P07256	YNL077W	P53940		YBL045C	P07256	YNL077W	P53940
YBL003C	P04912	YOR244W	Q08649		YIL035C	P15790	YML074C	P38911		YBL052C	P34218	YBR114W	P31244		YBR114W	P31244	YBL052C	P34218
YIL035C	P15790	YML074C	P38911		YKL035W	P32861	YOL045W	Q08217		YBL052C	P34218	YFR038W	P43610		YBL052C	P34218	YFR038W	P43610
YKL035W	P32861	YOL045W	Q08217		YLR113W	P32485	YLR138W	Q99271		YBL052C	P34218	YNL068C	P41813		YBL052C	P34218	YNL068C	P41813
YLR113W	P32485	YLR138W	Q99271		YJL093C	P40310	YLR113W	P32485		YBL052C	P34218	YOR213C	Q99314		YBL052C	P34218	YOR213C	Q99314
YJL093C	P40310	YLR113W	P32485		YBR160W	P00546	YOR083W	Q12416		YBL056W	P34221	YBL067C	P38187		YBL056W	P34221	YBL067C	P38187
YBR160W	P00546	YOR083W	Q12416		YBL016W	P16892	YBR083W	P18412		YBL056W	P34221	YDL079C	P50873		YBL056W	P34221	YDL079C	P50873
YBL016W	P16892	YBR083W	P18412		YGR009C	P40357	YLR096W	P13186		YBL056W	P34221	YER098W	P39967		YBL056W	P34221	YER098W	P39967
YGR009C	P40357	YLR096W	P13186		YBR160W	P00546	YER041W	P40028		YBL056W	P34221	YFR014C	P27466		YFR014C	P27466	YBL056W	P34221
YBR160W	P00546	YER041W	P40028		YBR160W	P00546	YEL032W	P24279		YBL056W	P34221	YGL158W	P38622		YBL056W	P34221	YGL158W	P38622
YBR160W	P00546	YEL032W	P24279		YBR160W	P00546	YDR356W	P32380		YBL056W	P34221	YGR052W	P53233		YBL056W	P34221	YGR052W	P53233
YBR160W	P00546	YDR356W	P32380		YBR160W	P00546	YGL075C	P53159		YBL056W	P34221	YHR205W	P11792		YHR205W	P11792	YBL056W	P34221
YBR160W	P00546	YGL075C	P53159		YBR160W	P00546	YDR130C	Q03898		YBL056W	P34221	YJR059W	P47116		YBL056W	P34221	YJR059W	P47116
YBR160W	P00546	YDR130C	Q03898		YBR060C	P32833	YBR160W	P00546		YBL056W	P34221	YMR291W	Q03533		YBL056W	P34221	YMR291W	Q03533
YBR060C	P32833	YBR160W	P00546		YBR160W	P00546	YFR046C	P43618		YBL056W	P34221	YOL016C	P22517		YOL016C	P22517	YBL056W	P34221
YBR160W	P00546	YFR046C	P43618		YBR160W	P00546	YPL194W	Q08949		YBL056W	P34221	YOR233W	Q01919		YBL056W	P34221	YOR233W	Q01919
YBR160W	P00546	YPL194W	Q08949		YJL164C	P06244	YNL027W	P53968		YBL056W	P34221	YPL026C	Q12505		YBL056W	P34221	YPL026C	Q12505
YJL164C	P06244	YNL027W	P53968		YHR004C	P38757	YMR165C	P32567		YBL056W	P34221	YPL141C	Q03002		YBL056W	P34221	YPL141C	Q03002
YHR004C	P38757	YMR165C	P32567		YDR490C	Q03407	YHR205W	P11792		YBL056W	P34221	YPL204W	P29295		YPL204W	P29295	YBL056W	P34221
YDR490C	Q03407	YHR205W	P11792		YKL203C	P32600	YMR104C	P18961		YBL056W	P34221	YPR034W	Q12406		YBL056W	P34221	YPR034W	Q12406
YKL203C	P32600	YMR104C	P18961		YBR136W	P38111	YPL153C	P22216		YBL061C	P34226	YGL179C	P43637		YBL061C	P34226	YGL179C	P43637
YBR136W	P38111	YPL153C	P22216		YIL035C	P15790	YLR079W	P38634		YBL067C	P38187	YER089C	P39966		YBL067C	P38187	YER089C	P39966
YIL035C	P15790	YLR079W	P38634		YDR301W	Q06632	YER133W	P32598		YBL069W	P35183	YHR039C	P38694		YBL069W	P35183	YHR039C	P38694
YDR301W	Q06632	YER133W	P32598		YER133W	P32598	YLR277C	Q06224		YBL072C	P0CX39	YFR023W	P39684		YBL072C	P0CX39	YFR023W	P39684
YER133W	P32598	YLR277C	Q06224		YER133W	P32598	YJR093C	P45976		YBL072C	P0CX39	YHR015W	P38760		YBL072C	P0CX39	YHR015W	P38760
YER133W	P32598	YJR093C	P45976		YMR001C	P32562	YPR007C	Q12188		YBL072C	P0CX39	YKR084C	P32769		YBL072C	P0CX39	YKR084C	P32769
YMR001C	P32562	YPR007C	Q12188		YBR160W	P00546	YIL050W	P40186		YBL076C	P09436	YLL018C	P04802		YLL018C	P04802	YBL076C	P09436
YBR160W	P00546	YIL050W	P40186		YBR160W	P00546	YKL108W	P34252		YBL087C	P0CX41	YKR084C	P32769		YBL087C	P0CX41	YKR084C	P32769
YBR160W	P00546	YKL108W	P34252		YBR160W	P00546	YJR092W	P47136		YBL101C	P38167	YDR518W	P32474		YDR518W	P32474	YBL101C	P38167
YBR160W	P00546	YJR092W	P47136		YBR160W	P00546	YOR066W	Q08471		YBL101C	P38167	YLR043C	P22217		YLR043C	P22217	YBL101C	P38167
YBR160W	P00546	YOR066W	Q08471		YBR160W	P00546	YNL271C	P41832		YBL101C	P38167	YGR209C	P22803		YGR209C	P22803	YBL101C	P38167
YBR160W	P00546	YNL271C	P41832		YBR160W	P00546	YGR238C	P50090		YBL111C	Q3E7Y5	YER176W	P32644		YER176W	P32644	YBL111C	Q3E7Y5
YBR160W	P00546	YGR238C	P50090		YBR160W	P00546	YLR183C	Q06266		YBL111C	Q3E7Y5	YFR023W	P39684		YFR023W	P39684	YBL111C	Q3E7Y5
YBR160W	P00546	YLR183C	Q06266		YBR038W	P14180	YBR160W	P00546		YBL111C	Q3E7Y5	YHR015W	P38760		YHR015W	P38760	YBL111C	Q3E7Y5
YBR038W	P14180	YBR160W	P00546		YBR160W	P00546	YDR052C	P32325		YBL111C	Q3E7Y5	YHR086W	Q00539		YHR086W	Q00539	YBL111C	Q3E7Y5
YBR160W	P00546	YDR052C	P32325		YBR160W	P00546	YDR146C	P08153		YBL111C	Q3E7Y5	YKL017C	P34243		YKL017C	P34243	YBL111C	Q3E7Y5
YBR160W	P00546	YDR146C	P08153		YBR160W	P00546	YJL076W	P47035		YBL111C	Q3E7Y5	YOR116C	P04051		YOR116C	P04051	YBL111C	Q3E7Y5
YBR160W	P00546	YJL076W	P47035		YBR160W	P00546	YLR187W	Q06315		YBL112C	Q3E7Y4	YHR015W	P38760		YHR015W	P38760	YBL112C	Q3E7Y4
YBR160W	P00546	YLR187W	Q06315		YBR160W	P00546	YCL051W	P25579		YBL112C	Q3E7Y4	YHR086W	Q00539		YHR086W	Q00539	YBL112C	Q3E7Y4
YBR160W	P00546	YCL051W	P25579		YBR160W	P00546	YLR086W	Q12267		YBL112C	Q3E7Y4	YKL017C	P34243		YKL017C	P34243	YBL112C	Q3E7Y4
YBR160W	P00546	YLR086W	Q12267		YBR160W	P00546	YML119W	Q03208		YBL112C	Q3E7Y4	YOR116C	P04051		YOR116C	P04051	YBL112C	Q3E7Y4
YBR160W	P00546	YML119W	Q03208		YBR160W	P00546	YPL267W	Q08981		YBL112C	Q3E7Y4	YER176W	P32644		YER176W	P32644	YBL112C	Q3E7Y4
YBR160W	P00546	YPL267W	Q08981		YBR160W	P00546	YDR501W	Q04383		YBL112C	Q3E7Y4	YFR023W	P39684		YFR023W	P39684	YBL112C	Q3E7Y4
YBR160W	P00546	YDR501W	Q04383		YBR160W	P00546	YLR425W	Q06412		YBR008C	P38124	YKL157W	P32454		YKL157W	P32454	YBR008C	P38124
YBR160W	P00546	YLR425W	Q06412		YBR160W	P00546	YDR507C	Q12263		YBR008C	P38124	YPL249C-A	O14455		YPL249C-A	O14455	YBR008C	P38124
YBR160W	P00546	YDR507C	Q12263		YBR160W	P00546	YOR075W	P41834		YBR008C	P38124	YIL137C	P40462		YBR008C	P38124	YIL137C	P40462
YBR160W	P00546	YOR075W	P41834		YBR160W	P00546	YMR036C	P23748		YBR008C	P38124	YDL226C	P35197		YDL226C	P35197	YBR008C	P38124
YBR160W	P00546	YMR036C	P23748		YBR160W	P00546	YER032W	P40020		YBR008C	P38124	YHR047C	P37898		YHR047C	P37898	YBR008C	P38124
YBR160W	P00546	YER032W	P40020		YBR160W	P00546	YLL003W	Q12369		YBR008C	P38124	YHL035C	P38735		YBR008C	P38124	YHL035C	P38735
YBR160W	P00546	YLL003W	Q12369		YBR160W	P00546	YIL106W	P40484		YBR008C	P38124	YKR103W	P0CE68		YKR103W	P0CE68	YBR008C	P38124
YBR160W	P00546	YIL106W	P40484		YBR160W	P00546	YDR217C	P14737		YBR008C	P38124	YLL048C	P32386		YLL048C	P32386	YBR008C	P38124
YBR160W	P00546	YDR217C	P14737		YBR160W	P00546	YLR457C	P52919		YBR008C	P38124	YNL204C	P32572		YNL204C	P32572	YBR008C	P38124
YBR160W	P00546	YLR457C	P52919		YBR160W	P00546	YFR027W	P43605		YBR031W	P10664	YFR023W	P39684		YBR031W	P10664	YFR023W	P39684
YBR160W	P00546	YFR027W	P43605		YBR160W	P00546	YLR096W	P13186		YBR031W	P10664	YKR084C	P32769		YBR031W	P10664	YKR084C	P32769
YBR160W	P00546	YLR096W	P13186		YBR160W	P00546	YNR047W	P53739		YBR031W	P10664	YKL173W	P36048		YBR031W	P10664	YKL173W	P36048
YBR160W	P00546	YNR047W	P53739		YBR160W	P00546	YCR065W	P25364		YBR031W	P10664	YLR069C	P25039		YBR031W	P10664	YLR069C	P25039
YBR160W	P00546	YCR065W	P25364		YBR160W	P00546	YPR141C	P17119		YBR031W	P10664	YOR187W	P02992		YOR187W	P02992	YBR031W	P10664
YBR160W	P00546	YPR141C	P17119		YBR160W	P00546	YML065W	P54784		YBR031W	P10664	YNL163C	P53893		YBR031W	P10664	YNL163C	P53893
YBR160W	P00546	YML065W	P54784		YBR138C	P38277	YBR160W	P00546		YBR031W	P10664	YHR015W	P38760		YBR031W	P10664	YHR015W	P38760
YBR138C	P38277	YBR160W	P00546		YBR160W	P00546	YOR177C	Q08550		YBR048W	P0CX48	YKR084C	P32769		YBR048W	P0CX48	YKR084C	P32769
YBR160W	P00546	YOR177C	Q08550		YBR160W	P00546	YNL042W	P53958		YBR049C	P21538	YPL151C	Q12417		YBR049C	P21538	YPL151C	Q12417
YBR160W	P00546	YNL042W	P53958		YBR160W	P00546	YOR315W	Q12507		YBR049C	P21538	YDR194C	P15424		YDR194C	P15424	YBR049C	P21538
YBR160W	P00546	YOR315W	Q12507		YBR160W	P00546	YKR090W	P36166		YBR049C	P21538	YGR271W	P53327		YBR049C	P21538	YGR271W	P53327
YBR160W	P00546	YKR090W	P36166		YBR160W	P00546	YPL155C	P28743		YBR049C	P21538	YHR086W	Q00539		YBR049C	P21538	YHR086W	Q00539
YBR160W	P00546	YPL155C	P28743		YBR160W	P00546	YML027W	P34161		YBR049C	P21538	YJR032W	P47103		YBR049C	P21538	YJR032W	P47103
YBR160W	P00546	YML027W	P34161		YBR160W	P00546	YPL209C	P38991		YBR049C	P21538	YKL173W	P36048		YBR049C	P21538	YKL173W	P36048
YBR160W	P00546	YPL209C	P38991		YBR160W	P00546	YLR131C	P21192		YBR049C	P21538	YLR069C	P25039		YBR049C	P21538	YLR069C	P25039
YBR160W	P00546	YLR131C	P21192		YBR160W	P00546	YPR174C	Q06616		YBR049C	P21538	YNL068C	P41813		YBR049C	P21538	YNL068C	P41813
YBR160W	P00546	YPR174C	Q06616		YBR160W	P00546	YDR093W	Q12675		YBR049C	P21538	YNL163C	P53893		YBR049C	P21538	YNL163C	P53893
YBR160W	P00546	YDR093W	Q12675		YBR160W	P00546	YDR001C	P32356		YBR066C	P38082	YBR114W	P31244		YBR114W	P31244	YBR066C	P38082
YBR160W	P00546	YDR001C	P32356		YAL028W	P39734	YBR160W	P00546		YBR066C	P38082	YJL176C	P32591		YJL176C	P32591	YBR066C	P38082
YAL028W	P39734	YBR160W	P00546		YBR102C	P38261	YBR160W	P00546		YBR066C	P38082	YFR038W	P43610		YBR066C	P38082	YFR038W	P43610
YBR102C	P38261	YBR160W	P00546		YBR160W	P00546	YDR439W	Q04087		YBR066C	P38082	YNL068C	P41813		YBR066C	P38082	YNL068C	P41813
YBR160W	P00546	YDR439W	Q04087		YBR160W	P00546	YKR091W	P36167		YBR066C	P38082	YOR116C	P04051		YOR116C	P04051	YBR066C	P38082
YBR160W	P00546	YKR091W	P36167		YBR160W	P00546	YJR059W	P47116		YBR084W	P09440	YHR039C	P38694		YBR084W	P09440	YHR039C	P38694
YBR160W	P00546	YJR059W	P47116		YBR160W	P00546	YIL101C	P40489		YBR084W	P09440	YDR518W	P32474		YBR084W	P09440	YDR518W	P32474
YBR160W	P00546	YIL101C	P40489		YBR160W	P00546	YPR018W	Q12495		YBR084W	P09440	YGR209C	P22803		YBR084W	P09440	YGR209C	P22803
YBR160W	P00546	YPR018W	Q12495		YBR160W	P00546	YKL048C	P32801		YBR084W	P09440	YLR043C	P22217		YBR084W	P09440	YLR043C	P22217
YBR160W	P00546	YKL048C	P32801		YBR160W	P00546	YGR035C	P53222		YBR114W	P31244	YJL105W	P42948		YBR114W	P31244	YJL105W	P42948
YBR160W	P00546	YGR035C	P53222		YBR160W	P00546	YLR319C	P41697		YBR114W	P31244	YBR195C	P13712		YBR195C	P13712	YBR114W	P31244
YBR160W	P00546	YLR319C	P41697		YBR160W	P00546	YLR045C	P46675		YBR114W	P31244	YBR140C	P18963		YBR140C	P18963	YBR114W	P31244
YBR160W	P00546	YLR045C	P46675		YBR160W	P00546	YCL014W	P25558		YBR114W	P31244	YCR018C-A	Q96VH1		YBR114W	P31244	YCR018C-A	Q96VH1
YBR160W	P00546	YCL014W	P25558		YIL105C	P40485	YJL058C	P47041		YBR114W	P31244	YCR052W	P25632		YCR052W	P25632	YBR114W	P31244
YIL105C	P40485	YJL058C	P47041		YMR068W	Q04749	YNL047C	P53955		YBR114W	P31244	YDL048C	Q07351		YBR114W	P31244	YDL048C	Q07351
YMR068W	Q04749	YNL047C	P53955		YJL058C	P47041	YNL047C	P53955		YBR114W	P31244	YDR021W	Q12099		YBR114W	P31244	YDR021W	Q12099
YJL058C	P47041	YNL047C	P53955		YBR270C	P38346	YNL047C	P53955		YBR114W	P31244	YDR043C	Q03125		YBR114W	P31244	YDR043C	Q03125
YBR270C	P38346	YNL047C	P53955		YDR477W	P06782	YPL248C	P04386		YBR114W	P31244	YDR253C	Q12041		YBR114W	P31244	YDR253C	Q12041
YDR477W	P06782	YPL248C	P04386		YER179W	P25453	YPL121C	P32489		YBR114W	P31244	YDR409W	Q04195		YBR114W	P31244	YDR409W	Q04195
YER179W	P25453	YPL121C	P32489		YKR001C	P21576	YOR106W	Q12241		YBR114W	P31244	YEL056W	P39984		YBR114W	P31244	YEL056W	P39984
YKR001C	P21576	YOR106W	Q12241		YKL068W	Q02629	YMR080C	P30771		YBR114W	P31244	YER028C	P39943		YBR114W	P31244	YER028C	P39943
YKL068W	Q02629	YMR080C	P30771		YMR047C	Q02630	YMR080C	P30771		YBR114W	P31244	YER171W	P06839		YER171W	P06839	YBR114W	P31244
YMR047C	Q02630	YMR080C	P30771		YDL126C	P25694	YDL190C	P54860		YBR114W	P31244	YGL209W	P53035		YBR114W	P31244	YGL209W	P53035
YDL126C	P25694	YDL190C	P54860		YKL197C	P24004	YNL329C	P33760		YBR114W	P31244	YHR155W	P38851		YBR114W	P31244	YHR155W	P38851
YKL197C	P24004	YNL329C	P33760		YGR040W	P14681	YNL053W	P38590		YBR114W	P31244	YHR120W	P25846		YHR120W	P25846	YBR114W	P31244
YGR040W	P14681	YNL053W	P38590		YDR172W	P05453	YNL243W	P33338		YBR114W	P31244	YIR013C	P40569		YBR114W	P31244	YIR013C	P40569
YDR172W	P05453	YNL243W	P33338		YDL029W	P32381	YDR172W	P05453		YBR114W	P31244	YJL176C	P32591		YBR114W	P31244	YJL176C	P32591
YDL029W	P32381	YDR172W	P05453		YDR172W	P05453	YJR065C	P47117		YBR114W	P31244	YKR029C	P36124		YBR114W	P31244	YKR029C	P36124
YDR172W	P05453	YJR065C	P47117		YHR061C	P38785	YJR076C	P32458		YBR114W	P31244	YLR013W	Q07928		YBR114W	P31244	YLR013W	Q07928
YHR061C	P38785	YJR076C	P32458		YDR309C	Q06648	YJR076C	P32458		YBR114W	P31244	YLR375W	Q05937		YBR114W	P31244	YLR375W	Q05937
YDR309C	Q06648	YJR076C	P32458		YDR477W	P06782	YGR252W	Q03330		YBR114W	P31244	YMR127C	P40963		YBR114W	P31244	YMR127C	P40963
YDR477W	P06782	YGR252W	Q03330		YFL005W	P07560	YPR032W	Q12038		YBR114W	P31244	YMR233W	Q05024		YBR114W	P31244	YMR233W	Q05024
YFL005W	P07560	YPR032W	Q12038		YER151C	Q01477	YOL082W	P35193		YBR114W	P31244	YNR023W	P53628		YBR114W	P31244	YNR023W	P53628
YER151C	Q01477	YOL082W	P35193		YHR115C	P38823	YPL031C	P17157		YBR114W	P31244	YOL081W	P19158		YOL081W	P19158	YBR114W	P31244
YHR115C	P38823	YPL031C	P17157		YCL024W	P25389	YPL031C	P17157		YBR114W	P31244	YOR116C	P04051		YOR116C	P04051	YBR114W	P31244
YCL024W	P25389	YPL031C	P17157		YDL225W	Q07657	YPL031C	P17157		YBR114W	P31244	YOR244W	Q08649		YBR114W	P31244	YOR244W	Q08649
YDL225W	Q07657	YPL031C	P17157		YLR410W	Q06685	YPL031C	P17157		YBR114W	P31244	YOR213C	Q99314		YBR114W	P31244	YOR213C	Q99314
YLR410W	Q06685	YPL031C	P17157		YMR165C	P32567	YPL031C	P17157		YBR114W	P31244	YOR295W	Q08747		YBR114W	P31244	YOR295W	Q08747
YMR165C	P32567	YPL031C	P17157		YDR293C	P24276	YPL031C	P17157		YBR114W	P31244	YPL038W	Q03081		YBR114W	P31244	YPL038W	Q03081
YDR293C	P24276	YPL031C	P17157		YFR017C	P43598	YPL031C	P17157		YBR114W	P31244	YPR034W	Q12406		YBR114W	P31244	YPR034W	Q12406
YFR017C	P43598	YPL031C	P17157		YHR115C	P38823	YNL289W	P24867		YBR114W	P31244	YPR052C	P11632		YPR052C	P11632	YBR114W	P31244
YHR115C	P38823	YNL289W	P24867		YFL033C	P43565	YPL031C	P17157		YBR118W	P02994	YFR023W	P39684		YBR118W	P02994	YFR023W	P39684
YFL033C	P43565	YPL031C	P17157		YDL227C	P09932	YMR308C	P32337		YBR118W	P02994	YHR015W	P38760		YBR118W	P02994	YHR015W	P38760
YDL227C	P09932	YMR308C	P32337		YDL226C	P35197	YOR327C	P33328		YBR118W	P02994	YHR086W	Q00539		YBR118W	P02994	YHR086W	Q00539
YDL226C	P35197	YOR327C	P33328		YGL253W	P04807	YKL038W	P32862		YBR125C	P38089	YGL158W	P38622		YBR125C	P38089	YGL158W	P38622
YGL253W	P04807	YKL038W	P32862		YBR193C	P38304	YKL038W	P32862		YBR125C	P38089	YGL179C	P43637		YBR125C	P38089	YGL179C	P43637
YBR193C	P38304	YKL038W	P32862		YMR163C	Q03824	YOR326W	P19524		YBR139W	P38109	YPL154C	P07267		YPL154C	P07267	YBR139W	P38109
YMR163C	Q03824	YOR326W	P19524		YMR104C	P18961	YMR109W	Q04439		YBR140C	P18963	YFR038W	P43610		YBR140C	P18963	YFR038W	P43610
YMR104C	P18961	YMR109W	Q04439		YNL123W	P53920	YOR317W	P30624		YBR140C	P18963	YJL176C	P32591		YBR140C	P18963	YJL176C	P32591
YNL123W	P53920	YOR317W	P30624		YDR043C	Q03125	YIL035C	P15790		YBR145W	P38113	YOR120W	P14065		YOR120W	P14065	YBR145W	P38113
YDR043C	Q03125	YIL035C	P15790		YER145C	P40088	YMR058W	P38993		YBR145W	P38113	YDR380W	Q06408		YBR145W	P38113	YDR380W	Q06408
YER145C	P40088	YMR058W	P38993		YBR207W	P38310	YFL041W	P43561		YBR145W	P38113	YDL124W	Q07551		YBR145W	P38113	YDL124W	Q07551
YBR207W	P38310	YFL041W	P43561		YKL101W	P34244	YLR113W	P32485		YBR145W	P38113	YDR368W	Q12458		YBR145W	P38113	YDR368W	Q12458
YKL101W	P34244	YLR113W	P32485		YDL161W	Q12518	YOR127W	P39083		YBR145W	P38113	YHR039C	P38694		YBR145W	P38113	YHR039C	P38694
YDL161W	Q12518	YOR127W	P39083		YDL161W	Q12518	YDR379W	Q06407		YBR145W	P38113	YJR096W	P47137		YBR145W	P38113	YJR096W	P47137
YDL161W	Q12518	YDR379W	Q06407		YMR080C	P30771	YOL149W	Q12517		YBR180W	P38125	YDL226C	P35197		YDL226C	P35197	YBR180W	P38125
YMR080C	P30771	YOL149W	Q12517		YBL007C	P32790	YNL020C	P53974		YBR180W	P38125	YHL035C	P38735		YBR180W	P38125	YHL035C	P38735
YBL007C	P32790	YNL020C	P53974		YGL180W	P53104	YGR028W	P28737		YBR180W	P38125	YHR047C	P37898		YHR047C	P37898	YBR180W	P38125
YGL180W	P53104	YGR028W	P28737		YJL095W	Q01389	YLL008W	P32892		YBR180W	P38125	YIL137C	P40462		YBR180W	P38125	YIL137C	P40462
YJL095W	Q01389	YLL008W	P32892		YIL035C	P15790	YKL160W	P36053		YBR180W	P38125	YKL157W	P32454		YKL157W	P32454	YBR180W	P38125
YIL035C	P15790	YKL160W	P36053		YDL006W	P35182	YNL298W	P48562		YBR180W	P38125	YKR103W	P0CE68		YKR103W	P0CE68	YBR180W	P38125
YDL006W	P35182	YNL298W	P48562		YDR099W	P34730	YFR014C	P27466		YBR180W	P38125	YLL048C	P32386		YLL048C	P32386	YBR180W	P38125
YDR099W	P34730	YFR014C	P27466		YER174C	P32642	YFR014C	P27466		YBR180W	P38125	YNL204C	P32572		YNL204C	P32572	YBR180W	P38125
YER174C	P32642	YFR014C	P27466		YER153C	P10355	YFR014C	P27466		YBR180W	P38125	YPL249C-A	O14455		YPL249C-A	O14455	YBR180W	P38125
YER153C	P10355	YFR014C	P27466		YFR014C	P27466	YML048W	Q04697		YBR181C	P0CX38	YDR194C	P15424		YBR181C	P0CX38	YDR194C	P15424
YFR014C	P27466	YML048W	Q04697		YDL143W	P39078	YFR014C	P27466		YBR181C	P0CX38	YHR086W	Q00539		YBR181C	P0CX38	YHR086W	Q00539
YDL143W	P39078	YFR014C	P27466		YFR014C	P27466	YIL053W	P41277		YBR181C	P0CX38	YKR084C	P32769		YBR181C	P0CX38	YKR084C	P32769
YFR014C	P27466	YIL053W	P41277		YFR014C	P27466	YGR135W	P23638		YBR191W	Q02753	YKR084C	P32769		YKR084C	P32769	YBR191W	Q02753
YFR014C	P27466	YGR135W	P23638		YCR075C	P17261	YFR014C	P27466		YBR195C	P13712	YER169W	P39956		YBR195C	P13712	YER169W	P39956
YCR075C	P17261	YFR014C	P27466		YFR014C	P27466	YLR307W	Q06702		YBR195C	P13712	YFR038W	P43610		YBR195C	P13712	YFR038W	P43610
YFR014C	P27466	YLR307W	Q06702		YGR092W	P22204	YOR362C	P21242		YBR195C	P13712	YJR036C	P40985		YBR195C	P13712	YJR036C	P40985
YGR092W	P22204	YOR362C	P21242		YGR092W	P22204	YNL155W	P53899		YBR195C	P13712	YPL151C	Q12417		YBR195C	P13712	YPL151C	Q12417
YGR092W	P22204	YNL155W	P53899		YGR092W	P22204	YKL168C	P36004		YBR241C	P38142	YDL226C	P35197		YDL226C	P35197	YBR241C	P38142
YGR092W	P22204	YKL168C	P36004		YGR092W	P22204	YMR165C	P32567		YBR241C	P38142	YHL035C	P38735		YBR241C	P38142	YHL035C	P38735
YGR092W	P22204	YMR165C	P32567		YGR092W	P22204	YNL101W	P50944		YBR241C	P38142	YHR047C	P37898		YHR047C	P37898	YBR241C	P38142
YGR092W	P22204	YNL101W	P50944		YGR092W	P22204	YJL076W	P47035		YBR241C	P38142	YKR103W	P0CE68		YKR103W	P0CE68	YBR241C	P38142
YGR092W	P22204	YJL076W	P47035		YGR092W	P22204	YNR006W	P40343		YBR241C	P38142	YKL157W	P32454		YKL157W	P32454	YBR241C	P38142
YGR092W	P22204	YNR006W	P40343		YGR092W	P22204	YPR091C	Q06833		YBR241C	P38142	YIL137C	P40462		YBR241C	P38142	YIL137C	P40462
YGR092W	P22204	YPR091C	Q06833		YGR092W	P22204	YPL150W	Q12152		YBR241C	P38142	YLL048C	P32386		YLL048C	P32386	YBR241C	P38142
YGR092W	P22204	YPL150W	Q12152		YGR092W	P22204	YIL135C	P40463		YBR241C	P38142	YNL204C	P32572		YNL204C	P32572	YBR241C	P38142
YGR092W	P22204	YIL135C	P40463		YDL019C	Q12451	YGR092W	P22204		YBR241C	P38142	YPL249C-A	O14455		YPL249C-A	O14455	YBR241C	P38142
YDL019C	Q12451	YGR092W	P22204		YGR092W	P22204	YMR239C	Q02555		YBR298C	P38156	YKL221W	P36032		YKL221W	P36032	YBR298C	P38156
YGR092W	P22204	YMR239C	Q02555		YGR092W	P22204	YNR047W	P53739		YCL011C	P25555	YHR086W	Q00539		YCL011C	P25555	YHR086W	Q00539
YGR092W	P22204	YNR047W	P53739		YGR092W	P22204	YMR184W	Q03233		YCL011C	P25555	YDR194C	P15424		YDR194C	P15424	YCL011C	P25555
YGR092W	P22204	YMR184W	Q03233		YBR285W	P38354	YGR092W	P22204		YCL037C	P25567	YFR023W	P39684		YCL037C	P25567	YFR023W	P39684
YBR285W	P38354	YGR092W	P22204		YGR092W	P22204	YMR229C	Q05022		YCL037C	P25567	YHR015W	P38760		YCL037C	P25567	YHR015W	P38760
YGR092W	P22204	YMR229C	Q05022		YGR092W	P22204	YJL108C	P42946		YCL068C	P25593	YER169W	P39956		YCL068C	P25593	YER169W	P39956
YGR092W	P22204	YJL108C	P42946		YBR108W	P38266	YGR092W	P22204		YCR011C	P25371	YDR062W	P40970		YCR011C	P25371	YDR062W	P40970
YBR108W	P38266	YGR092W	P22204		YDR226W	P07170	YGR092W	P22204		YCR011C	P25371	YHL035C	P38735		YCR011C	P25371	YHL035C	P38735
YDR226W	P07170	YGR092W	P22204		YDL220C	P32797	YGR092W	P22204		YCR011C	P25371	YKR103W	P0CE68		YKR103W	P0CE68	YCR011C	P25371
YDL220C	P32797	YGR092W	P22204		YBR138C	P38277	YGR092W	P22204		YCR011C	P25371	YLL048C	P32386		YCR011C	P25371	YLL048C	P32386
YBR138C	P38277	YGR092W	P22204		YAL017W	P31374	YPR160W	P06738		YCR011C	P25371	YNL014W	P53978		YCR011C	P25371	YNL014W	P53978
YAL017W	P31374	YPR160W	P06738		YBL016W	P16892	YER151C	Q01477		YCR018C-A	Q96VH1	YER169W	P39956		YER169W	P39956	YCR018C-A	Q96VH1
YBL016W	P16892	YER151C	Q01477		YBL016W	P16892	YOL130W	Q08269		YCR018C-A	Q96VH1	YFR038W	P43610		YFR038W	P43610	YCR018C-A	Q96VH1
YBL016W	P16892	YOL130W	Q08269		YBL016W	P16892	YPR115W	Q06108		YCR018C-A	Q96VH1	YJL176C	P32591		YJL176C	P32591	YCR018C-A	Q96VH1
YBL016W	P16892	YPR115W	Q06108		YLR438W	P07991	YPL204W	P29295		YCR018C-A	Q96VH1	YNL068C	P41813		YNL068C	P41813	YCR018C-A	Q96VH1
YLR438W	P07991	YPL204W	P29295		YMR229C	Q05022	YPL209C	P38991		YCR031C	P06367	YKL173W	P36048		YCR031C	P06367	YKL173W	P36048
YMR229C	Q05022	YPL209C	P38991		YLR096W	P13186	YOL082W	P35193		YCR031C	P06367	YLR069C	P25039		YCR031C	P06367	YLR069C	P25039
YLR096W	P13186	YOL082W	P35193		YGR040W	P14681	YKR048C	P25293		YCR031C	P06367	YNL163C	P53893		YCR031C	P06367	YNL163C	P53893
YGR040W	P14681	YKR048C	P25293		YGL245W	P46655	YGR040W	P14681		YCR031C	P06367	YOR187W	P02992		YOR187W	P02992	YCR031C	P06367
YGL245W	P46655	YGR040W	P14681		YBR225W	P38321	YNL307C	P21965		YCR038C	P25300	YER169W	P39956		YCR038C	P25300	YER169W	P39956
YBR225W	P38321	YNL307C	P21965		YDR379W	Q06407	YNL307C	P21965		YCR045C	P25381	YDR160W	Q03770		YCR045C	P25381	YDR160W	Q03770
YDR379W	Q06407	YNL307C	P21965		YLR258W	P27472	YOR351C	P24719		YCR052W	P25632	YER169W	P39956		YCR052W	P25632	YER169W	P39956
YLR258W	P27472	YOR351C	P24719		YOR351C	P24719	YPL077C	Q02831		YCR052W	P25632	YFR038W	P43610		YCR052W	P25632	YFR038W	P43610
YOR351C	P24719	YPL077C	Q02831		YDL028C	P54199	YJL084C	P47029		YCR052W	P25632	YJL176C	P32591		YCR052W	P25632	YJL176C	P32591
YDL028C	P54199	YJL084C	P47029		YKL116C	P28708	YOL086C	P00330		YCR052W	P25632	YKL120W	P32332		YCR052W	P25632	YKL120W	P32332
YKL116C	P28708	YOL086C	P00330		YNL298W	P48562	YPL153C	P22216		YCR052W	P25632	YOR116C	P04051		YOR116C	P04051	YCR052W	P25632
YNL298W	P48562	YPL153C	P22216		YDR266C	Q05580	YPL153C	P22216		YCR069W	P25334	YGR209C	P22803		YGR209C	P22803	YCR069W	P25334
YDR266C	Q05580	YPL153C	P22216		YJR059W	P47116	YMR140W	P40210		YCR069W	P25334	YDR518W	P32474		YCR069W	P25334	YDR518W	P32474
YJR059W	P47116	YMR140W	P40210		YGL158W	P38622	YNL186W	P53874		YCR069W	P25334	YLR043C	P22217		YLR043C	P22217	YCR069W	P25334
YGL158W	P38622	YNL186W	P53874		YMR139W	P38615	YMR291W	Q03533		YCR091W	P25341	YML063W	P23248		YML063W	P23248	YCR091W	P25341
YMR139W	P38615	YMR291W	Q03533		YFL033C	P43565	YNL157W	P53897		YCR102C	P25608	YDL124W	Q07551		YCR102C	P25608	YDL124W	Q07551
YFL033C	P43565	YNL157W	P53897		YBL066C	P34228	YPL026C	Q12505		YCR102C	P25608	YJR096W	P47137		YCR102C	P25608	YJR096W	P47137
YBL066C	P34228	YPL026C	Q12505		YJR049C	P21373	YPL026C	Q12505		YCR102C	P25608	YHR039C	P38694		YCR102C	P25608	YHR039C	P38694
YJR049C	P21373	YPL026C	Q12505		YMR216C	Q03656	YPR042C	Q12221		YCR105W	P25377	YDL124W	Q07551		YCR105W	P25377	YDL124W	Q07551
YMR216C	Q03656	YPR042C	Q12221		YDR477W	P06782	YNL007C	P25294		YCR105W	P25377	YJR096W	P47137		YCR105W	P25377	YJR096W	P47137
YDR477W	P06782	YNL007C	P25294		YDR477W	P06782	YHR133C	P38837		YCR105W	P25377	YDR380W	Q06408		YCR105W	P25377	YDR380W	Q06408
YDR477W	P06782	YHR133C	P38837		YDR477W	P06782	YFR022W	P43602		YCR105W	P25377	YDR368W	Q12458		YCR105W	P25377	YDR368W	Q12458
YDR477W	P06782	YHR214C-C	P0C2I4		YDR477W	P06782	YPL133C	P19541		YCR105W	P25377	YHR039C	P38694		YCR105W	P25377	YHR039C	P38694
YDR477W	P06782	YFR022W	P43602		YDR477W	P06782	YJL080C	P06105		YCR105W	P25377	YOR120W	P14065		YOR120W	P14065	YCR105W	P25377
YDR477W	P06782	YPL133C	P19541		YDR477W	P06782	YHL033C	P17076		YCR107W	P25612	YDR368W	Q12458		YCR107W	P25612	YDR368W	Q12458
YDR477W	P06782	YJL080C	P06105		YDR477W	P06782	YHR205W	P11792		YCR107W	P25612	YDL124W	Q07551		YCR107W	P25612	YDL124W	Q07551
YDR477W	P06782	YHL033C	P17076		YHL007C	Q03497	YPL217C	Q08965		YCR107W	P25612	YJR096W	P47137		YCR107W	P25612	YJR096W	P47137
YDR477W	P06782	YHR205W	P11792		YGL207W	P32558	YHL007C	Q03497		YCR107W	P25612	YOR120W	P14065		YOR120W	P14065	YCR107W	P25612
YHL007C	Q03497	YPL217C	Q08965		YHL007C	Q03497	YLR314C	P32457		YDL025C	Q12100	YDL079C	P50873		YDL079C	P50873	YDL025C	Q12100
YGL207W	P32558	YHL007C	Q03497		YJL164C	P06244	YML048W	Q04697		YDL025C	Q12100	YDR263C	Q12086		YDR263C	Q12086	YDL025C	Q12100
YHL007C	Q03497	YLR314C	P32457		YDR001C	P32356	YJL164C	P06244		YDL025C	Q12100	YER070W	P21524		YER070W	P21524	YDL025C	Q12100
YJL164C	P06244	YML048W	Q04697		YJL164C	P06244	YMR196W	Q04336		YDL025C	Q12100	YGL064C	P53166		YGL064C	P53166	YDL025C	Q12100
YDR001C	P32356	YJL164C	P06244		YJL141C	P14680	YJL164C	P06244		YDL025C	Q12100	YGR052W	P53233		YGR052W	P53233	YDL025C	Q12100
YJL164C	P06244	YMR196W	Q04336		YJL164C	P06244	YLR133W	P20485		YDL025C	Q12100	YIL066C	P21672		YIL066C	P21672	YDL025C	Q12100
YJL141C	P14680	YJL164C	P06244		YBL085W	P38041	YJL164C	P06244		YDL025C	Q12100	YJR059W	P47116		YJR059W	P47116	YDL025C	Q12100
YJL164C	P06244	YLR133W	P20485		YJL164C	P06244	YPL203W	P06245		YDL025C	Q12100	YOR033C	P39875		YOR033C	P39875	YDL025C	Q12100
YBL085W	P38041	YJL164C	P06244		YJL164C	P06244	YKL166C	P05986		YDL025C	Q12100	YOR233W	Q01919		YOR233W	Q01919	YDL025C	Q12100
YJL164C	P06244	YPL203W	P06245		YJL141C	P14680	YPL203W	P06245		YDL025C	Q12100	YPL141C	Q03002		YPL141C	Q03002	YDL025C	Q12100
YJL164C	P06244	YKL166C	P05986		YMR140W	P40210	YPL203W	P06245		YDL025C	Q12100	YPL026C	Q12505		YDL025C	Q12100	YPL026C	Q12505
YJL141C	P14680	YPL203W	P06245		YKL166C	P05986	YNL227C	P53863		YDL048C	Q07351	YFR038W	P43610		YFR038W	P43610	YDL048C	Q07351
YMR140W	P40210	YPL203W	P06245		YBL066C	P34228	YDR247W	Q03785		YDL048C	Q07351	YJL176C	P32591		YJL176C	P32591	YDL048C	Q07351
YKL166C	P05986	YNL227C	P53863		YCR073W-A	P37262	YDR247W	Q03785		YDL048C	Q07351	YNL068C	P41813		YNL068C	P41813	YDL048C	Q07351
YBL066C	P34228	YDR247W	Q03785		YHR135C	P23291	YOR177C	Q08550		YDL048C	Q07351	YOR116C	P04051		YOR116C	P04051	YDL048C	Q07351
YCR073W-A	P37262	YDR247W	Q03785		YGL122C	P32505	YHR135C	P23291		YDL061C	P41058	YNL163C	P53893		YDL061C	P41058	YNL163C	P53893
YHR135C	P23291	YOR177C	Q08550		YBL032W	P38199	YHR135C	P23291		YDL061C	P41058	YKL173W	P36048		YKL173W	P36048	YDL061C	P41058
YGL122C	P32505	YHR135C	P23291		YHR135C	P23291	YOR344C	P33122		YDL061C	P41058	YKR084C	P32769		YKR084C	P32769	YDL061C	P41058
YBL032W	P38199	YHR135C	P23291		YBL078C	P38182	YHR135C	P23291		YDL061C	P41058	YLR069C	P25039		YLR069C	P25039	YDL061C	P41058
YHR135C	P23291	YOR344C	P33122		YHR135C	P23291	YPR115W	Q06108		YDL061C	P41058	YOR187W	P02992		YOR187W	P02992	YDL061C	P41058
YBL078C	P38182	YHR135C	P23291		YNL154C	P23292	YNL272C	P17065		YDL066W	P21954	YDR518W	P32474		YDL066W	P21954	YDR518W	P32474
YHR135C	P23291	YPR115W	Q06108		YLR410W	Q06685	YNL154C	P23292		YDL066W	P21954	YGR209C	P22803		YDL066W	P21954	YGR209C	P22803
YNL154C	P23292	YNL272C	P17065		YGL245W	P46655	YNL154C	P23292		YDL066W	P21954	YLR043C	P22217		YDL066W	P21954	YLR043C	P22217
YLR410W	Q06685	YNL154C	P23292		YDR087C	P35178	YPL141C	Q03002		YDL079C	P50873	YDR194C	P15424		YDR194C	P15424	YDL079C	P50873
YGL245W	P46655	YNL154C	P23292		YLR178C	P14306	YMR297W	P00729		YDL079C	P50873	YER089C	P39966		YER089C	P39966	YDL079C	P50873
YDR087C	P35178	YPL141C	Q03002		YLR216C	P53691	YNL330C	P32561		YDL079C	P50873	YFL016C	P35191		YFL016C	P35191	YDL079C	P50873
YLR178C	P14306	YMR297W	P00729		YJR032W	P47103	YNL330C	P32561		YDL079C	P50873	YGL158W	P38622		YGL158W	P38622	YDL079C	P50873
YLR216C	P53691	YNL330C	P32561		YGR082W	P35180	YNL121C	P07213		YDL079C	P50873	YHR086W	Q00539		YDL079C	P50873	YHR086W	Q00539
YJR032W	P47103	YNL330C	P32561		YDL064W	P50623	YLR394W	Q06032		YDL079C	P50873	YLR090W	P39102		YLR090W	P39102	YDL079C	P50873
YGR082W	P35180	YNL121C	P07213		YBR097W	P22219	YHR005C	P08539		YDL079C	P50873	YNL068C	P41813		YNL068C	P41813	YDL079C	P50873
YDL064W	P50623	YLR394W	Q06032		YHR005C	P08539	YLR240W	P22543		YDL079C	P50873	YNL077W	P53940		YDL079C	P50873	YNL077W	P53940
YBR097W	P22219	YHR005C	P08539		YDR014W-A	Q03937	YER095W	P25454		YDL079C	P50873	YOR267C	Q08732		YDL079C	P50873	YOR267C	Q08732
YHR005C	P08539	YLR240W	P22543		YDL166C	Q12055	YJL191W	P39516		YDL079C	P50873	YJR036C	P40985		YJR036C	P40985	YDL079C	P50873
YDR014W-A	Q03937	YER095W	P25454		YGL120C	P53131	YLR424W	Q06411		YDL082W	Q12690	YKR084C	P32769		YKR084C	P32769	YDL082W	Q12690
YDL166C	Q12055	YJL191W	P39516		YDL126C	P25694	YFL044C	P43558		YDL083C	P0CX52	YKL173W	P36048		YDL083C	P0CX52	YKL173W	P36048
YGL120C	P53131	YLR424W	Q06411		YIL035C	P15790	YJR093C	P45976		YDL083C	P0CX52	YKR084C	P32769		YDL083C	P0CX52	YKR084C	P32769
YDL126C	P25694	YFL044C	P43558		YJR093C	P45976	YOR061W	P19454		YDL083C	P0CX52	YLR069C	P25039		YDL083C	P0CX52	YLR069C	P25039
YIL035C	P15790	YJR093C	P45976		YML115C	P23642	YPL050C	P39107		YDL083C	P0CX52	YNL163C	P53893		YDL083C	P0CX52	YNL163C	P53893
YJR093C	P45976	YOR061W	P19454		YMR047C	Q02630	YMR308C	P32337		YDL083C	P0CX52	YDR194C	P15424		YDL083C	P0CX52	YDR194C	P15424
YML115C	P23642	YPL050C	P39107		YGL092W	P49687	YMR308C	P32337		YDL083C	P0CX52	YOR187W	P02992		YOR187W	P02992	YDL083C	P0CX52
YMR047C	Q02630	YMR308C	P32337		YDR335W	P52918	YMR047C	Q02630		YDL124W	Q07551	YJR155W	P47182		YJR155W	P47182	YDL124W	Q07551
YGL092W	P49687	YMR308C	P32337		YBR267W	P38344	YGR148C	P24000		YDL124W	Q07551	YDL243C	Q07747		YDL124W	Q07551	YDL243C	Q07747
YDR335W	P52918	YMR047C	Q02630		YJL005W	P08678	YNL098C	P01120		YDL124W	Q07551	YFL056C	P43547		YFL056C	P43547	YDL124W	Q07551
YBR267W	P38344	YGR148C	P24000		YDR005C	P41910	YOR116C	P04051		YDL124W	Q07551	YER073W	P40047		YER073W	P40047	YDL124W	Q07551
YJL005W	P08678	YNL098C	P01120		YIL065C	P40515	YKR036C	P36130		YDL124W	Q07551	YFL057C	P43546		YFL057C	P43546	YDL124W	Q07551
YDR005C	P41910	YOR116C	P04051		YKR036C	P36130	YLL001W	P54861		YDL124W	Q07551	YHR039C	P38694		YHR039C	P38694	YDL124W	Q07551
YIL065C	P40515	YKR036C	P36130		YJL112W	P47025	YKR036C	P36130		YDL124W	Q07551	YNL331C	P42884		YNL331C	P42884	YDL124W	Q07551
YKR036C	P36130	YLL001W	P54861		YDR214W	Q12449	YMR186W	P15108		YDL124W	Q07551	YMR110C	Q04458		YMR110C	Q04458	YDL124W	Q07551
YJL112W	P47025	YKR036C	P36130		YMR186W	P15108	YNL281W	P53834		YDL124W	Q07551	YLR460C	P54007		YLR460C	P54007	YDL124W	Q07551
YDR214W	Q12449	YMR186W	P15108		YDR168W	P06101	YJL165C	P38970		YDL124W	Q07551	YMR152W	P28625		YMR152W	P28625	YDL124W	Q07551
YMR186W	P15108	YNL281W	P53834		YGR123C	P53043	YKL117W	P28707		YDL124W	Q07551	YNL134C	P53912		YNL134C	P53912	YDL124W	Q07551
YDR168W	P06101	YJL165C	P38970		YBR017C	P38217	YLR293C	P32835		YDL124W	Q07551	YOR374W	P46367		YOR374W	P46367	YDL124W	Q07551
YGR123C	P53043	YKL117W	P28707		YGL241W	P53067	YLR293C	P32835		YDL124W	Q07551	YOL165C	Q08361		YDL124W	Q07551	YOL165C	Q08361
YBR017C	P38217	YLR293C	P32835		YLR293C	P32835	YPL125W	Q02932		YDL124W	Q07551	YPL088W	Q02895		YPL088W	Q02895	YDL124W	Q07551
YGL241W	P53067	YLR293C	P32835		YJR132W	P46970	YLR293C	P32835		YDL161W	Q12518	YGR241C	P53309		YGR241C	P53309	YDL161W	Q12518
YLR293C	P32835	YPL125W	Q02932		YDR225W	P04911	YLR347C	Q06142		YDL208W	P32495	YDR194C	P15424		YDR194C	P15424	YDL208W	P32495
YJR132W	P46970	YLR293C	P32835		YBR017C	P38217	YDR225W	P04911		YDL208W	P32495	YFR023W	P39684		YDL208W	P32495	YFR023W	P39684
YDR225W	P04911	YLR347C	Q06142		YDR225W	P04911	YMR308C	P32337		YDL208W	P32495	YGR271W	P53327		YDL208W	P32495	YGR271W	P53327
YBR017C	P38217	YDR225W	P04911		YDR225W	P04911	YER110C	P40069		YDL208W	P32495	YHR015W	P38760		YDL208W	P32495	YHR015W	P38760
YDR225W	P04911	YMR308C	P32337		YDR224C	P02293	YMR308C	P32337		YDL208W	P32495	YJR032W	P47103		YDL208W	P32495	YJR032W	P47103
YDR225W	P04911	YER110C	P40069		YDR224C	P02293	YGL241W	P53067		YDL208W	P32495	YKL173W	P36048		YDL208W	P32495	YKL173W	P36048
YDR224C	P02293	YMR308C	P32337		YOL086C	P00330	YOR357C	Q08826		YDL208W	P32495	YKR084C	P32769		YDL208W	P32495	YKR084C	P32769
YDR224C	P02293	YGL241W	P53067		YDL113C	Q07528	YGR172C	P53039		YDL208W	P32495	YLR069C	P25039		YLR069C	P25039	YDL208W	P32495
YOL086C	P00330	YOR357C	Q08826		YDR425W	Q04053	YJL036W	P47057		YDL208W	P32495	YNL163C	P53893		YDL208W	P32495	YNL163C	P53893
YDL113C	Q07528	YGR172C	P53039		YGL212W	P32912	YOR117W	P33297		YDL208W	P32495	YOR116C	P04051		YOR116C	P04051	YDL208W	P32495
YDR425W	Q04053	YJL036W	P47057		YMR190C	P35187	YPL153C	P22216		YDL210W	P32837	YOL157C	Q08295		YDL210W	P32837	YOL157C	Q08295
YGL212W	P32912	YOR117W	P33297		YBR237W	P21372	YMR288W	P49955		YDL210W	P32837	YJL216C	P40884		YDL210W	P32837	YJL216C	P40884
YMR190C	P35187	YPL153C	P22216		YHR079C	P32361	YLR361C	Q05924		YDL210W	P32837	YGR287C	P53051		YDL210W	P32837	YGR287C	P53051
YBR237W	P21372	YMR288W	P49955		YDR096W	Q03833	YPR169W	Q06214		YDL210W	P32837	YIL172C	P0CW40		YIL172C	P0CW40	YDL210W	P32837
YHR079C	P32361	YLR361C	Q05924		YDR096W	Q03833	YFL023W	P43573		YDL210W	P32837	YJL221C	P0CW41		YJL221C	P0CW41	YDL210W	P32837
YDR096W	Q03833	YPR169W	Q06214		YDR096W	Q03833	YML114C	Q03750		YDL226C	P35197	YGL104C	P53142		YDL226C	P35197	YGL104C	P53142
YDR096W	Q03833	YFL023W	P43573		YJL106W	P32581	YLR079W	P38634		YDL226C	P35197	YHR048W	P38776		YDL226C	P35197	YHR048W	P38776
YDR096W	Q03833	YML114C	Q03750		YHR088W	P38805	YPL125W	Q02932		YDL226C	P35197	YIL120W	P40475		YDL226C	P35197	YIL120W	P40475
YJL106W	P32581	YLR079W	P38634		YBR247C	P38333	YPL204W	P29295		YDL226C	P35197	YNL065W	P53943		YDL226C	P35197	YNL065W	P53943
YHR088W	P38805	YPL125W	Q02932		YNL178W	P05750	YPL204W	P29295		YDL243C	Q07747	YDR368W	Q12458		YDL243C	Q07747	YDR368W	Q12458
YBR247C	P38333	YPL204W	P29295		YMR037C	P33748	YOL051W	P19659		YDL243C	Q07747	YJR096W	P47137		YJR096W	P47137	YDL243C	Q07747
YNL178W	P05750	YPL204W	P29295		YDR485C	Q03388	YOL012C	Q12692		YDL243C	Q07747	YOR120W	P14065		YOR120W	P14065	YDL243C	Q07747
YMR037C	P33748	YOL051W	P19659		YGL086W	P40957	YMR153W	Q03790		YDL246C	Q07786	YDR368W	Q12458		YDL246C	Q07786	YDR368W	Q12458
YDR485C	Q03388	YOL012C	Q12692		YFL034C-B	P43563	YIL106W	P40484		YDL246C	Q07786	YHR039C	P38694		YHR039C	P38694	YDL246C	Q07786
YGL086W	P40957	YMR153W	Q03790		YDR227W	P11978	YLR293C	P32835		YDL246C	Q07786	YOR120W	P14065		YOR120W	P14065	YDL246C	Q07786
YFL034C-B	P43563	YIL106W	P40484		YIL105C	P40485	YLR433C	P23287		YDL247W	P0CD99	YKL221W	P36032		YDL247W	P0CD99	YKL221W	P36032
YDR227W	P11978	YLR293C	P32835		YJL099W	P40955	YLR330W	Q12114		YDR012W	P49626	YDR194C	P15424		YDR194C	P15424	YDR012W	P49626
YIL105C	P40485	YLR433C	P23287		YDL192W	P11076	YLR330W	Q12114		YDR012W	P49626	YFR023W	P39684		YFR023W	P39684	YDR012W	P49626
YJL099W	P40955	YLR330W	Q12114		YDL192W	P11076	YJL099W	P40955		YDR012W	P49626	YHR015W	P38760		YHR015W	P38760	YDR012W	P49626
YDL192W	P11076	YLR330W	Q12114		YER047C	P39955	YGR140W	P32504		YDR012W	P49626	YKL173W	P36048		YKL173W	P36048	YDR012W	P49626
YDL192W	P11076	YJL099W	P40955		YDL064W	P50623	YGR140W	P32504		YDR012W	P49626	YKR084C	P32769		YKR084C	P32769	YDR012W	P49626
YER047C	P39955	YGR140W	P32504		YCL029C	P11709	YJR066W	P35169		YDR012W	P49626	YLR069C	P25039		YLR069C	P25039	YDR012W	P49626
YDL064W	P50623	YGR140W	P32504		YHR193C	P38879	YPL037C	Q02642		YDR012W	P49626	YNL163C	P53893		YDR012W	P49626	YNL163C	P53893
YCL029C	P11709	YJR066W	P35169		YER068W	P34909	YPL037C	Q02642		YDR012W	P49626	YOR187W	P02992		YOR187W	P02992	YDR012W	P49626
YHR193C	P38879	YPL037C	Q02642		YPL037C	Q02642	YPR072W	Q12514		YDR021W	Q12099	YHR015W	P38760		YHR015W	P38760	YDR021W	Q12099
YER068W	P34909	YPL037C	Q02642		YBR082C	P15731	YER068W	P34909		YDR021W	Q12099	YHR086W	Q00539		YHR086W	Q00539	YDR021W	Q12099
YPL037C	Q02642	YPR072W	Q12514		YDR059C	P15732	YER068W	P34909		YDR021W	Q12099	YKL017C	P34243		YKL017C	P34243	YDR021W	Q12099
YBR082C	P15731	YER068W	P34909		YDR335W	P52918	YER103W	P22202		YDR021W	Q12099	YOR116C	P04051		YOR116C	P04051	YDR021W	Q12099
YDR059C	P15732	YER068W	P34909		YDR507C	Q12263	YKL048C	P32801		YDR021W	Q12099	YER176W	P32644		YER176W	P32644	YDR021W	Q12099
YDR335W	P52918	YER103W	P22202		YBR081C	P35177	YGL048C	Q01939		YDR021W	Q12099	YFR023W	P39684		YFR023W	P39684	YDR021W	Q12099
YDR507C	Q12263	YKL048C	P32801		YER105C	P40064	YGL092W	P49687		YDR025W	P0CX47	YDR194C	P15424		YDR025W	P0CX47	YDR194C	P15424
YBR081C	P35177	YGL048C	Q01939		YDL116W	P52891	YER105C	P40064		YDR025W	P0CX47	YKR084C	P32769		YDR025W	P0CX47	YKR084C	P32769
YER105C	P40064	YGL092W	P49687		YDL116W	P52891	YGL092W	P49687		YDR025W	P0CX47	YNR038W	P53734		YDR025W	P0CX47	YNR038W	P53734
YDL116W	P52891	YER105C	P40064		YER105C	P40064	YKL057C	P35729		YDR026C	Q12457	YNL068C	P41813		YNL068C	P41813	YDR026C	Q12457
YDL116W	P52891	YGL092W	P49687		YER105C	P40064	YJR042W	P46673		YDR026C	Q12457	YNL163C	P53893		YNL163C	P53893	YDR026C	Q12457
YER105C	P40064	YKL057C	P35729		YER105C	P40064	YGL100W	P53011		YDR026C	Q12457	YDR194C	P15424		YDR194C	P15424	YDR026C	Q12457
YER105C	P40064	YJR042W	P46673		YER105C	P40064	YLR208W	Q04491		YDR026C	Q12457	YGR271W	P53327		YGR271W	P53327	YDR026C	Q12457
YER105C	P40064	YGL100W	P53011		YER105C	P40064	YKR082W	P36161		YDR026C	Q12457	YHR086W	Q00539		YHR086W	Q00539	YDR026C	Q12457
YER105C	P40064	YLR208W	Q04491		YDR076W	P38953	YPL153C	P22216		YDR026C	Q12457	YJR032W	P47103		YJR032W	P47103	YDR026C	Q12457
YER105C	P40064	YKR082W	P36161		YER174C	P32642	YGL071W	P22149		YDR026C	Q12457	YKL173W	P36048		YKL173W	P36048	YDR026C	Q12457
YDR076W	P38953	YPL153C	P22216		YMR001C	P32562	YNL068C	P41813		YDR026C	Q12457	YPL151C	Q12417		YPL151C	Q12417	YDR026C	Q12457
YER174C	P32642	YGL071W	P22149		YOL012C	Q12692	YPL086C	Q02908		YDR026C	Q12457	YLR069C	P25039		YLR069C	P25039	YDR026C	Q12457
YMR001C	P32562	YNL068C	P41813		YGR252W	Q03330	YOL012C	Q12692		YDR037W	P15180	YKR084C	P32769		YDR037W	P15180	YKR084C	P32769
YOL012C	Q12692	YPL086C	Q02908		YER125W	P39940	YPR030W	Q12734		YDR037W	P15180	YLL018C	P04802		YLL018C	P04802	YDR037W	P15180
YGR252W	Q03330	YOL012C	Q12692		YBL101C	P38167	YER125W	P39940		YDR043C	Q03125	YFR038W	P43610		YFR038W	P43610	YDR043C	Q03125
YER125W	P39940	YPR030W	Q12734		YBL023C	P29469	YJR046W	P47112		YDR043C	Q03125	YJL176C	P32591		YJL176C	P32591	YDR043C	Q03125
YBL101C	P38167	YER125W	P39940		YEL032W	P24279	YJR046W	P47112		YDR043C	Q03125	YOR116C	P04051		YOR116C	P04051	YDR043C	Q03125
YBL023C	P29469	YJR046W	P47112		YJR046W	P47112	YPR019W	P30665		YDR043C	Q03125	YNL068C	P41813		YNL068C	P41813	YDR043C	Q03125
YEL032W	P24279	YJR046W	P47112		YJR046W	P47112	YLR274W	P29496		YDR062W	P40970	YKL104C	P14742		YKL104C	P14742	YDR062W	P40970
YJR046W	P47112	YPR019W	P30665		YGL201C	P53091	YJR046W	P47112		YDR062W	P40970	YKL212W	P32368		YKL212W	P32368	YDR062W	P40970
YJR046W	P47112	YLR274W	P29496		YBR202W	P38132	YJR046W	P47112		YDR066C	Q12378	YER169W	P39956		YER169W	P39956	YDR066C	Q12378
YGL201C	P53091	YJR046W	P47112		YBR073W	P38086	YER095W	P25454		YDR069C	P32571	YJR036C	P40985		YDR069C	P32571	YJR036C	P40985
YBR202W	P38132	YJR046W	P47112		YHR001W	P38755	YPR173C	P52917		YDR148C	P19262	YDR380W	Q06408		YDR148C	P19262	YDR380W	Q06408
YBR073W	P38086	YER095W	P25454		YHR169W	P38719	YNR054C	P53743		YDR160W	Q03770	YJL084C	P47029		YJL084C	P47029	YDR160W	Q03770
YHR001W	P38755	YPR173C	P52917		YMR216C	Q03656	YNL004W	P38922		YDR191W	P53688	YNL068C	P41813		YNL068C	P41813	YDR191W	P53688
YHR169W	P38719	YNR054C	P53743		YOR057W	Q08446	YPL240C	P02829		YDR194C	P15424	YGL076C	P05737		YGL076C	P05737	YDR194C	P15424
YMR216C	Q03656	YNL004W	P38922		Q0120	P03879	YLR382C	P11325		YDR194C	P15424	YDR293C	P24276		YDR194C	P15424	YDR293C	P24276
YOR057W	Q08446	YPL240C	P02829		YKL108W	P34252	YPR120C	P30283		YDR194C	P15424	YEL030W	P39987		YDR194C	P15424	YEL030W	P39987
Q0120	P03879	YLR382C	P11325		YKL160W	P36053	YOR061W	P19454		YDR194C	P15424	YDR447C	P14127		YDR447C	P14127	YDR194C	P15424
YKL108W	P34252	YPR120C	P30283		YGL019W	P43639	YKL160W	P36053		YDR194C	P15424	YDR500C	P51402		YDR194C	P15424	YDR500C	P51402
YKL160W	P36053	YOR061W	P19454		YKL160W	P36053	YOR039W	P38930		YDR194C	P15424	YER107C	P40066		YDR194C	P15424	YER107C	P40066
YGL019W	P43639	YKL160W	P36053		YGL120C	P53131	YGR280C	P53335		YDR194C	P15424	YFR023W	P39684		YDR194C	P15424	YFR023W	P39684
YKL160W	P36053	YOR039W	P38930		YGL120C	P53131	YJL076W	P47035		YDR194C	P15424	YER176W	P32644		YDR194C	P15424	YER176W	P32644
YGL120C	P53131	YGR280C	P53335		YBL045C	P07256	YPR191W	P07257		YDR194C	P15424	YGL135W	P0CX44		YGL135W	P0CX44	YDR194C	P15424
YGL120C	P53131	YJL076W	P47035		YBL056W	P34221	YDR071C	Q12447		YDR194C	P15424	YGL147C	P05738		YGL147C	P05738	YDR194C	P15424
YBL045C	P07256	YPR191W	P07257		YBR170C	P33755	YDL126C	P25694		YDR194C	P15424	YGR034W	P53221		YDR194C	P15424	YGR034W	P53221
YBL056W	P34221	YDR071C	Q12447		YCR095C	P25366	YNL099C	P50946		YDR194C	P15424	YGR052W	P53233		YDR194C	P15424	YGR052W	P53233
YBR170C	P33755	YDL126C	P25694		YDL108W	P06242	YGL134W	P53124		YDR194C	P15424	YGR214W	P32905		YDR194C	P15424	YGR214W	P32905
YCR095C	P25366	YNL099C	P50946		YDL160C	P39517	YGR178C	P53297		YDR194C	P15424	YHR015W	P38760		YDR194C	P15424	YHR015W	P38760
YDL108W	P06242	YGL134W	P53124		YDL239C	Q07732	YKL103C	P14904		YDR194C	P15424	YHR010W	P0C2H6		YHR010W	P0C2H6	YDR194C	P15424
YDL160C	P39517	YGR178C	P53297		YDR190C	Q03940	YPL235W	Q12464		YDR194C	P15424	YHR086W	Q00539		YDR194C	P15424	YHR086W	Q00539
YDL239C	Q07732	YKL103C	P14904		YDR252W	P40314	YGR134W	P53280		YDR194C	P15424	YIL018W	P0CX46		YIL018W	P0CX46	YDR194C	P15424
YDR190C	Q03940	YPL235W	Q12464		YEL015W	P39998	YLR264W	P0C0X0		YDR194C	P15424	YIL069C	P0CX32		YIL069C	P0CX32	YDR194C	P15424
YDR252W	P40314	YGR134W	P53280		YDL084W	Q07478	YER063W	P40040		YDR194C	P15424	YJL177W	P46990		YDR194C	P15424	YJL177W	P46990
YEL015W	P39998	YLR264W	P0C0X0		YER128W	P40080	YPR173C	P52917		YDR194C	P15424	YJR059W	P47116		YDR194C	P15424	YJR059W	P47116
YDL084W	Q07478	YER063W	P40040		YFR015C	P23337	YJL137C	P47011		YDR194C	P15424	YKL017C	P34243		YDR194C	P15424	YKL017C	P34243
YER128W	P40080	YPR173C	P52917		YFR015C	P23337	YLR258W	P27472		YDR194C	P15424	YLR048W	P46654		YDR194C	P15424	YLR048W	P46654
YFR015C	P23337	YJL137C	P47011		YDR148C	P19262	YFR049W	P19955		YDR194C	P15424	YLR029C	P05748		YLR029C	P05748	YDR194C	P15424
YFR015C	P23337	YLR258W	P27472		YDR505C	P50896	YGL122C	P32505		YDR194C	P15424	YLR167W	P05759		YLR167W	P05759	YDR194C	P15424
YDR148C	P19262	YFR049W	P19955		YGL156W	P22855	YOL082W	P35193		YDR194C	P15424	YLR185W	P49166		YDR194C	P15424	YLR185W	P49166
YDR505C	P50896	YGL122C	P32505		YGR086C	P53252	YKL142W	P35719		YDR194C	P15424	YLR344W	P05743		YLR344W	P05743	YDR194C	P15424
YGL156W	P22855	YOL082W	P35193		YGR121C	P40260	YIR038C	P40582		YDR194C	P15424	YLR369W	Q05931		YDR194C	P15424	YLR369W	Q05931
YGR086C	P53252	YKL142W	P35719		YGR239C	P50091	YMR267W	P28239		YDR194C	P15424	YML073C	Q02326		YDR194C	P15424	YML073C	Q02326
YGR121C	P40260	YIR038C	P40582		YER125W	P39940	YGR268C	P40325		YDR194C	P15424	YMR143W	P0CX51		YMR143W	P0CX51	YDR194C	P15424
YGR239C	P50091	YMR267W	P28239		YHL003C	P38703	YKL008C	P28496		YDR194C	P15424	YMR242C	P0CX23		YMR242C	P0CX23	YDR194C	P15424
YER125W	P39940	YGR268C	P40325		YDL100C	Q12154	YHR057C	P23285		YDR194C	P15424	YNL067W	P51401		YDR194C	P15424	YNL067W	P51401
YHL003C	P38703	YKL008C	P28496		YHR113W	P38821	YOL082W	P35193		YDR194C	P15424	YOL066C	Q12362		YDR194C	P15424	YOL066C	Q12362
YDL100C	Q12154	YHR057C	P23285		YHR128W	P18562	YNR012W	P27515		YDR194C	P15424	YOL021C	Q08162		YDR194C	P15424	YOL021C	Q08162
YHR113W	P38821	YOL082W	P35193		YDR264C	P39010	YHR135C	P23291		YDR194C	P15424	YPL090C	P0CX37		YPL090C	P0CX37	YDR194C	P15424
YHR128W	P18562	YNR012W	P27515		YIL053W	P41277	YPL201C	Q08956		YDR194C	P15424	YOR116C	P04051		YOR116C	P04051	YDR194C	P15424
YDR264C	P39010	YHR135C	P23291		YJL039C	P47054	YMR153W	Q03790		YDR194C	P15424	YOR233W	Q01919		YDR194C	P15424	YOR233W	Q01919
YIL053W	P41277	YPL201C	Q08956		YJR091C	P47135	YOR265W	P48606		YDR194C	P15424	YPL026C	Q12505		YDR194C	P15424	YPL026C	Q12505
YJL039C	P47054	YMR153W	Q03790		YKR099W	P22035	YLR058C	P37291		YDR194C	P15424	YPL141C	Q03002		YDR194C	P15424	YPL141C	Q03002
YJR091C	P47135	YOR265W	P48606		YLR170C	P35181	YPR029C	Q12028		YDR194C	P15424	YPL220W	P0CX43		YPL220W	P0CX43	YDR194C	P15424
YKR099W	P22035	YLR058C	P37291		YLR321C	Q06168	YLR345W	Q06137		YDR206W	Q03466	YER176W	P32644		YER176W	P32644	YDR206W	Q03466
YLR170C	P35181	YPR029C	Q12028		YML057W	P14747	YNL047C	P53955		YDR206W	Q03466	YKL017C	P34243		YKL017C	P34243	YDR206W	Q03466
YLR321C	Q06168	YLR345W	Q06137		YLR328W	Q06178	YML064C	P38987		YDR253C	Q12041	YFR038W	P43610		YFR038W	P43610	YDR253C	Q12041
YML057W	P14747	YNL047C	P53955		YFR037C	P43609	YML127W	Q03124		YDR253C	Q12041	YNL068C	P41813		YNL068C	P41813	YDR253C	Q12041
YLR328W	Q06178	YML064C	P38987		YJL019W	P47069	YMR001C	P32562		YDR253C	Q12041	YOR116C	P04051		YOR116C	P04051	YDR253C	Q12041
YFR037C	P43609	YML127W	Q03124		YDR229W	Q04934	YMR047C	Q02630		YDR253C	Q12041	YJL176C	P32591		YJL176C	P32591	YDR253C	Q12041
YJL019W	P47069	YMR001C	P32562		YGL170C	P45819	YMR047C	Q02630		YDR256C	P15202	YGR209C	P22803		YDR256C	P15202	YGR209C	P22803
YDR229W	Q04934	YMR047C	Q02630		YKL068W	Q02629	YMR047C	Q02630		YDR256C	P15202	YDR518W	P32474		YDR256C	P15202	YDR518W	P32474
YGL170C	P45819	YMR047C	Q02630		YMR047C	Q02630	YOR112W	Q12453		YDR256C	P15202	YLR043C	P22217		YDR256C	P15202	YLR043C	P22217
YKL068W	Q02629	YMR047C	Q02630		YMR095C	Q03144	YNL333W	P53824		YDR258C	P33416	YFL016C	P35191		YDR258C	P33416	YFL016C	P35191
YMR047C	Q02630	YOR112W	Q12453		YFL059W	P43545	YMR096W	Q03148		YDR258C	P33416	YLR090W	P39102		YDR258C	P33416	YLR090W	P39102
YMR095C	Q03144	YNL333W	P53824		YDL088C	Q05166	YMR153W	Q03790		YDR258C	P33416	YNL077W	P53940		YDR258C	P33416	YNL077W	P53940
YFL059W	P43545	YMR096W	Q03148		YHL003C	P38703	YMR298W	Q03579		YDR263C	Q12086	YOR267C	Q08732		YOR267C	Q08732	YDR263C	Q12086
YDL088C	Q05166	YMR153W	Q03790		YER125W	P39940	YMR316W	P54005		YDR263C	Q12086	YOR116C	P04051		YOR116C	P04051	YDR263C	Q12086
YHL003C	P38703	YMR298W	Q03579		YGR241C	P53309	YNL020C	P53974		YDR263C	Q12086	YER176W	P32644		YER176W	P32644	YDR263C	Q12086
YER125W	P39940	YMR316W	P54005		YMR139W	P38615	YNL078W	P53939		YDR263C	Q12086	YKL017C	P34243		YKL017C	P34243	YDR263C	Q12086
YGR241C	P53309	YNL020C	P53974		YNL032W	P53965	YNL099C	P50946		YDR272W	Q05584	YGR209C	P22803		YGR209C	P22803	YDR272W	Q05584
YMR139W	P38615	YNL078W	P53939		YDR264C	P39010	YNL154C	P23292		YDR293C	P24276	YKR084C	P32769		YDR293C	P24276	YKR084C	P32769
YNL032W	P53965	YNL099C	P50946		YNL189W	Q02821	YPL088W	Q02895		YDR293C	P24276	YLR398C	P35207		YDR293C	P24276	YLR398C	P35207
YDR264C	P39010	YNL154C	P23292		YNL333W	P53824	YNL334C	P53823		YDR304C	P35176	YDR518W	P32474		YDR518W	P32474	YDR304C	P35176
YNL189W	Q02821	YPL088W	Q02895		YDL100C	Q12154	YOL126C	P22133		YDR304C	P35176	YGR209C	P22803		YGR209C	P22803	YDR304C	P35176
YNL333W	P53824	YNL334C	P53823		YEL015W	P39998	YOR167C	Q3E7X9		YDR304C	P35176	YLR043C	P22217		YLR043C	P22217	YDR304C	P35176
YDL100C	Q12154	YOL126C	P22133		YOR034C	Q12013	YOR171C	Q12246		YDR341C	Q05506	YLL018C	P04802		YLL018C	P04802	YDR341C	Q05506
YEL015W	P39998	YOR167C	Q3E7X9		YER125W	P39940	YOR385W	Q08909		YDR342C	P39004	YLR441C	P33442		YLR441C	P33442	YDR342C	P39004
YOR034C	Q12013	YOR171C	Q12246		YPL070W	Q02866	YPR193C	Q06592		YDR342C	P39004	YGR214W	P32905		YGR214W	P32905	YDR342C	P39004
YER125W	P39940	YOR385W	Q08909		YOL149W	Q12517	YPL204W	P29295		YDR342C	P39004	YLR048W	P46654		YDR342C	P39004	YLR048W	P46654
YPL070W	Q02866	YPR193C	Q06592		YLR324W	Q06169	YPR028W	Q12402		YDR342C	P39004	YKL104C	P14742		YKL104C	P14742	YDR342C	P39004
YOL149W	Q12517	YPL204W	P29295		YBR038W	P14180	YPR106W	Q06098		YDR342C	P39004	YHR047C	P37898		YHR047C	P37898	YDR342C	P39004
YLR324W	Q06169	YPR028W	Q12402		YDR069C	P32571	YPL084W	P48582		YDR342C	P39004	YKL221W	P36032		YKL221W	P36032	YDR342C	P39004
YBR038W	P14180	YPR106W	Q06098		YIR006C	P32521	YKL129C	P36006		YDR343C	P39003	YKL221W	P36032		YKL221W	P36032	YDR343C	P39003
YDR069C	P32571	YPL084W	P48582		YIR006C	P32521	YMR109W	Q04439		YDR345C	P32466	YKL221W	P36032		YDR345C	P32466	YKL221W	P36032
YIR006C	P32521	YKL129C	P36006		YBR245C	P38144	YFR013W	P43596		YDR368W	Q12458	YOR374W	P46367		YOR374W	P46367	YDR368W	Q12458
YIR006C	P32521	YMR109W	Q04439		YBR281C	P38149	YFR044C	P43616		YDR368W	Q12458	YFL057C	P43546		YFL057C	P43546	YDR368W	Q12458
YBR245C	P38144	YFR013W	P43596		YBR281C	P38149	YNL191W	P53871		YDR368W	Q12458	YFL056C	P43547		YFL056C	P43547	YDR368W	Q12458
YBR281C	P38149	YFR044C	P43616		YER125W	P39940	YMR171C	Q03212		YDR368W	Q12458	YER073W	P40047		YER073W	P40047	YDR368W	Q12458
YBR281C	P38149	YNL191W	P53871		YDR003W	Q03446	YER125W	P39940		YDR368W	Q12458	YJR159W	P35497		YJR159W	P35497	YDR368W	Q12458
YER125W	P39940	YMR171C	Q03212		YBR005W	P38212	YER125W	P39940		YDR368W	Q12458	YHR039C	P38694		YHR039C	P38694	YDR368W	Q12458
YDR003W	Q03446	YER125W	P39940		YER125W	P39940	YOR018W	Q02805		YDR368W	Q12458	YJR155W	P47182		YJR155W	P47182	YDR368W	Q12458
YBR005W	P38212	YER125W	P39940		YER125W	P39940	YGR068C	P53244		YDR368W	Q12458	YOL165C	Q08361		YOL165C	Q08361	YDR368W	Q12458
YER125W	P39940	YOR018W	Q02805		YER125W	P39940	YJL084C	P47029		YDR368W	Q12458	YMR152W	P28625		YMR152W	P28625	YDR368W	Q12458
YER125W	P39940	YGR068C	P53244		YER125W	P39940	YFL010C	P43582		YDR368W	Q12458	YLR070C	Q07993		YLR070C	Q07993	YDR368W	Q12458
YER125W	P39940	YJL084C	P47029		YER125W	P39940	YGR136W	P53281		YDR368W	Q12458	YMR110C	Q04458		YMR110C	Q04458	YDR368W	Q12458
YER125W	P39940	YFL010C	P43582		YDL123W	Q07549	YER125W	P39940		YDR368W	Q12458	YNL331C	P42884		YNL331C	P42884	YDR368W	Q12458
YER125W	P39940	YGR136W	P53281		YER125W	P39940	YLR392C	P18634		YDR368W	Q12458	YPL088W	Q02895		YPL088W	Q02895	YDR368W	Q12458
YDL123W	Q07549	YER125W	P39940		YER125W	P39940	YKR021W	P36117		YDR373W	Q06389	YGL179C	P43637		YGL179C	P43637	YDR373W	Q06389
YER125W	P39940	YLR392C	P18634		YER125W	P39940	YGL161C	P53108		YDR373W	Q06389	YGL158W	P38622		YGL158W	P38622	YDR373W	Q06389
YER125W	P39940	YKR021W	P36117		YDL203C	Q07622	YER125W	P39940		YDR380W	Q06408	YFR038W	P43610		YFR038W	P43610	YDR380W	Q06408
YER125W	P39940	YGL161C	P53108		YER125W	P39940	YNL305C	P48558		YDR387C	Q04162	YKL221W	P36032		YKL221W	P36032	YDR387C	Q04162
YDL203C	Q07622	YER125W	P39940		YER125W	P39940	YJL151C	P14359		YDR409W	Q04195	YER169W	P39956		YER169W	P39956	YDR409W	Q04195
YER125W	P39940	YNL305C	P48558		YER125W	P39940	YNR069C	P53755		YDR409W	Q04195	YFR038W	P43610		YFR038W	P43610	YDR409W	Q04195
YER125W	P39940	YJL151C	P14359		YER125W	P39940	YPL176C	Q08919		YDR409W	Q04195	YJR036C	P40985		YJR036C	P40985	YDR409W	Q04195
YER125W	P39940	YNR069C	P53755		YER125W	P39940	YOR042W	Q08412		YDR409W	Q04195	YOR244W	Q08649		YDR409W	Q04195	YOR244W	Q08649
YER125W	P39940	YPL176C	Q08919		YER125W	P39940	YHL024W	P38741		YDR418W	P0CX54	YKL173W	P36048		YDR418W	P0CX54	YKL173W	P36048
YER125W	P39940	YOR042W	Q08412		YDR432W	Q01560	YER125W	P39940		YDR418W	P0CX54	YLR069C	P25039		YDR418W	P0CX54	YLR069C	P25039
YER125W	P39940	YHL024W	P38741		YER125W	P39940	YHR131C	P38835		YDR418W	P0CX54	YNL163C	P53893		YDR418W	P0CX54	YNL163C	P53893
YDR432W	Q01560	YER125W	P39940		YER125W	P39940	YGL219C	P53083		YDR418W	P0CX54	YOR187W	P02992		YOR187W	P02992	YDR418W	P0CX54
YER125W	P39940	YHR131C	P38835		YER125W	P39940	YMR182C	Q00453		YDR447C	P14127	YKR084C	P32769		YDR447C	P14127	YKR084C	P32769
YER125W	P39940	YGL219C	P53083		YDR047W	P32347	YER125W	P39940		YDR450W	P0CX55	YKR084C	P32769		YDR450W	P0CX55	YKR084C	P32769
YER125W	P39940	YMR182C	Q00453		YER125W	P39940	YLR069C	P25039		YDR451C	Q04116	YNL068C	P41813		YNL068C	P41813	YDR451C	Q04116
YDR047W	P32347	YER125W	P39940		YER125W	P39940	YNL220W	P80210		YDR451C	Q04116	YER169W	P39956		YER169W	P39956	YDR451C	Q04116
YER125W	P39940	YLR069C	P25039		YER125W	P39940	YKR097W	P10963		YDR490C	Q03407	YNR047W	P53739		YNR047W	P53739	YDR490C	Q03407
YER125W	P39940	YNL220W	P80210		YER125W	P39940	YPR074C	P23254		YDR515W	Q12034	YHR015W	P38760		YHR015W	P38760	YDR515W	Q12034
YER125W	P39940	YKR097W	P10963		YDL051W	P33399	YER125W	P39940		YDR515W	Q12034	YFR023W	P39684		YFR023W	P39684	YDR515W	Q12034
YER125W	P39940	YPR074C	P23254		YER125W	P39940	YKL150W	P36060		YDR518W	P32474	YJL084C	P47029		YDR518W	P32474	YJL084C	P47029
YDL051W	P33399	YER125W	P39940		YER125W	P39940	YMR120C	P38009		YDR518W	P32474	YGR068C	P53244		YDR518W	P32474	YGR068C	P53244
YER125W	P39940	YKL150W	P36060		YER125W	P39940	YKL152C	P00950		YDR518W	P32474	YGR088W	P06115		YGR088W	P06115	YDR518W	P32474
YER125W	P39940	YMR120C	P38009		YHR205W	P11792	YJR066W	P35169		YDR518W	P32474	YGR209C	P22803		YGR209C	P22803	YDR518W	P32474
YER125W	P39940	YKL152C	P00950		YJR045C	P0CS90	YNL310C	P42844		YDR518W	P32474	YGR204W	P07245		YGR204W	P07245	YDR518W	P32474
YHR205W	P11792	YJR066W	P35169		YPL084W	P48582	YPR173C	P52917		YDR518W	P32474	YHR015W	P38760		YDR518W	P32474	YHR015W	P38760
YJR045C	P0CS90	YNL310C	P42844		YKL002W	P36108	YPR173C	P52917		YDR518W	P32474	YHR044C	P38774		YDR518W	P32474	YHR044C	P38774
YPL084W	P48582	YPR173C	P52917		YJL081C	P80428	YOR244W	Q08649		YDR518W	P32474	YHR043C	P38773		YDR518W	P32474	YHR043C	P38773
YKL002W	P36108	YPR173C	P52917		YDR335W	P52918	YGL071W	P22149		YDR518W	P32474	YHR057C	P23285		YHR057C	P23285	YDR518W	P32474
YJL081C	P80428	YOR244W	Q08649		YMR153W	Q03790	YPL204W	P29295		YDR518W	P32474	YHR086W	Q00539		YDR518W	P32474	YHR086W	Q00539
YDR335W	P52918	YGL071W	P22149		YGR252W	Q03330	YKR095W	Q02455		YDR518W	P32474	YIL066C	P21672		YIL066C	P21672	YDR518W	P32474
YMR153W	Q03790	YPL204W	P29295		YGR252W	Q03330	YIL149C	P40457		YDR518W	P32474	YIL053W	P41277		YDR518W	P32474	YIL053W	P41277
YGR252W	Q03330	YKR095W	Q02455		YDL139C	Q12334	YKL049C	P36012		YDR518W	P32474	YJL102W	P39677		YDR518W	P32474	YJL102W	P39677
YGR252W	Q03330	YIL149C	P40457		YDR135C	P39109	YLR425W	Q06412		YDR518W	P32474	YJR032W	P47103		YDR518W	P32474	YJR032W	P47103
YDL139C	Q12334	YKL049C	P36012		YMR153W	Q03790	YPL020C	Q02724		YDR518W	P32474	YJR051W	P21375		YJR051W	P21375	YDR518W	P32474
YDR135C	P39109	YLR425W	Q06412		YHR205W	P11792	YNL167C	Q02100		YDR518W	P32474	YJR047C	P19211		YJR047C	P19211	YDR518W	P32474
YMR153W	Q03790	YPL020C	Q02724		YJR089W	P47134	YPL209C	P38991		YDR518W	P32474	YKR021W	P36117		YDR518W	P32474	YKR021W	P36117
YHR205W	P11792	YNL167C	Q02100		YDR075W	P32345	YPL153C	P22216		YDR518W	P32474	YKL173W	P36048		YDR518W	P32474	YKL173W	P36048
YJR089W	P47134	YPL209C	P38991		YLL043W	P23900	YLR113W	P32485		YDR518W	P32474	YLR043C	P22217		YLR043C	P22217	YDR518W	P32474
YDR075W	P32345	YPL153C	P22216		YFL008W	P32908	YIL026C	P40541		YDR518W	P32474	YLR069C	P25039		YLR069C	P25039	YDR518W	P32474
YLL043W	P23900	YLR113W	P32485		YFL008W	P32908	YMR076C	Q04264		YDR518W	P32474	YLR090W	P39102		YDR518W	P32474	YLR090W	P39102
YFL008W	P32908	YIL026C	P40541		YBR160W	P00546	YHR030C	Q00772		YDR518W	P32474	YLR216C	P53691		YDR518W	P32474	YLR216C	P53691
YFL008W	P32908	YMR076C	Q04264		YHR030C	Q00772	YJL095W	Q01389		YDR518W	P32474	YLR369W	Q05931		YDR518W	P32474	YLR369W	Q05931
YBR160W	P00546	YHR030C	Q00772		YEL009C	P03069	YOR117W	P33297		YDR518W	P32474	YMR214W	P25303		YMR214W	P25303	YDR518W	P32474
YHR030C	Q00772	YJL095W	Q01389		YCR084C	P16649	YPL042C	P39073		YDR518W	P32474	YNL077W	P53940		YDR518W	P32474	YNL077W	P53940
YEL009C	P03069	YOR117W	P33297		YIR037W	P40581	YML007W	P19880		YDR518W	P32474	YNL163C	P53893		YDR518W	P32474	YNL163C	P53893
YCR084C	P16649	YPL042C	P39073		YBL060W	P34225	YOR094W	P40994		YDR518W	P32474	YNL135C	P20081		YNL135C	P20081	YDR518W	P32474
YIR037W	P40581	YML007W	P19880		YGL092W	P49687	YMR047C	Q02630		YDR518W	P32474	YNR028W	P53728		YDR518W	P32474	YNR028W	P53728
YBL060W	P34225	YOR094W	P40994		YIR037W	P40581	YPR035W	P32288		YDR518W	P32474	YOR018W	Q02805		YDR518W	P32474	YOR018W	Q02805
YGL092W	P49687	YMR047C	Q02630		YHR030C	Q00772	YOR231W	P32490		YDR518W	P32474	YFR023W	P39684		YDR518W	P32474	YFR023W	P39684
YIR037W	P40581	YPR035W	P32288		YOR061W	P19454	YOR119C	Q12196		YDR518W	P32474	YEL030W	P39987		YDR518W	P32474	YEL030W	P39987
YHR030C	Q00772	YOR231W	P32490		YDR477W	P06782	YOR018W	Q02805		YDR518W	P32474	YER070W	P21524		YER070W	P21524	YDR518W	P32474
YOR061W	P19454	YOR119C	Q12196		YPL131W	P26321	YPR102C	P0C0W9		YDR518W	P32474	YER062C	P40106		YDR518W	P32474	YER062C	P40106
YDR477W	P06782	YOR018W	Q02805		YAL047C	P39723	YMR001C	P32562		YDR518W	P32474	YEL034W	P23301		YEL034W	P23301	YDR518W	P32474
YPL131W	P26321	YPR102C	P0C0W9		YMR001C	P32562	YOR373W	P32336		YDR518W	P32474	YEL047C	P32614		YDR518W	P32474	YEL047C	P32614
YAL047C	P39723	YMR001C	P32562		YJR053W	P47113	YOR233W	Q01919		YDR518W	P32474	YFL016C	P35191		YDR518W	P32474	YFL016C	P35191
YMR001C	P32562	YOR373W	P32336		YER016W	P40013	YPL209C	P38991		YDR518W	P32474	YOR347C	P52489		YDR518W	P32474	YOR347C	P52489
YJR053W	P47113	YOR233W	Q01919		YGL116W	P26309	YHR166C	P16522		YDR518W	P32474	YPR030W	Q12734		YDR518W	P32474	YPR030W	Q12734
YER016W	P40013	YPL209C	P38991		YGL116W	P26309	YMR179W	P35209		YDR536W	P39932	YKL221W	P36032		YKL221W	P36032	YDR536W	P39932
YGL116W	P26309	YHR166C	P16522		YBR160W	P00546	YFR028C	Q00684		YDR545W	P0CX20	YER176W	P32644		YDR545W	P0CX20	YER176W	P32644
YGL116W	P26309	YMR179W	P35209		YAR018C	P22209	YPL018W	Q02732		YDR545W	P0CX20	YFR023W	P39684		YDR545W	P0CX20	YFR023W	P39684
YBR160W	P00546	YFR028C	Q00684		YBR107C	P38265	YGL071W	P22149		YDR545W	P0CX20	YHR015W	P38760		YDR545W	P0CX20	YHR015W	P38760
YAR018C	P22209	YPL018W	Q02732		YBR107C	P38265	YHR113W	P38821		YDR545W	P0CX20	YHR086W	Q00539		YDR545W	P0CX20	YHR086W	Q00539
YBR107C	P38265	YGL071W	P22149		YER106W	P40065	YPL204W	P29295		YDR545W	P0CX20	YKL017C	P34243		YDR545W	P0CX20	YKL017C	P34243
YBR107C	P38265	YHR113W	P38821		YKL089W	P35201	YOR039W	P38930		YDR545W	P0CX20	YOR116C	P04051		YOR116C	P04051	YDR545W	P0CX20
YER106W	P40065	YPL204W	P29295		YKL089W	P35201	YOR061W	P19454		YEL026W	P39990	YGR271W	P53327		YEL026W	P39990	YGR271W	P53327
YKL089W	P35201	YOR039W	P38930		YDL028C	P54199	YIL144W	P40460		YEL026W	P39990	YJR032W	P47103		YEL026W	P39990	YJR032W	P47103
YKL089W	P35201	YOR061W	P19454		YAL029C	P32492	YFL039C	P60010		YEL026W	P39990	YKL173W	P36048		YKL173W	P36048	YEL026W	P39990
YDL028C	P54199	YIL144W	P40460		YGL012W	P25340	YHL007C	Q03497		YEL026W	P39990	YKR084C	P32769		YKR084C	P32769	YEL026W	P39990
YAL029C	P32492	YFL039C	P60010		YHL007C	Q03497	YIL043C	P38626		YEL026W	P39990	YLR069C	P25039		YLR069C	P25039	YEL026W	P39990
YGL012W	P25340	YHL007C	Q03497		YGL120C	P53131	YKR022C	P36118		YEL026W	P39990	YNL163C	P53893		YEL026W	P39990	YNL163C	P53893
YHL007C	Q03497	YIL043C	P38626		YER172C	P32639	YKR022C	P36118		YEL026W	P39990	YOR116C	P04051		YOR116C	P04051	YEL026W	P39990
YGL120C	P53131	YKR022C	P36118		YMR183C	P39926	YPL232W	P32867		YEL030W	P39987	YGR209C	P22803		YGR209C	P22803	YEL030W	P39987
YER172C	P32639	YKR022C	P36118		YMR017W	Q04359	YPL232W	P32867		YEL030W	P39987	YFL016C	P35191		YFL016C	P35191	YEL030W	P39987
YMR183C	P39926	YPL232W	P32867		YGR009C	P40357	YMR183C	P39926		YEL030W	P39987	YFL054C	P43549		YEL030W	P39987	YFL054C	P43549
YMR017W	Q04359	YPL232W	P32867		YIL140W	P38928	YLR229C	P19073		YEL030W	P39987	YHR039C	P38694		YHR039C	P38694	YEL030W	P39987
YGR009C	P40357	YMR183C	P39926		YAL003W	P32471	YLR249W	P16521		YEL030W	P39987	YJR032W	P47103		YEL030W	P39987	YJR032W	P47103
YIL140W	P38928	YLR229C	P19073		YAL003W	P32471	YKL081W	P36008		YEL030W	P39987	YJR036C	P40985		YEL030W	P39987	YJR036C	P40985
YAL003W	P32471	YLR249W	P16521		YDR214W	Q12449	YNL281W	P53834		YEL030W	P39987	YLR090W	P39102		YLR090W	P39102	YEL030W	P39987
YAL003W	P32471	YKL081W	P36008		YKL161C	P36005	YPL089C	Q12224		YEL030W	P39987	YKL173W	P36048		YKL173W	P36048	YEL030W	P39987
YDR214W	Q12449	YNL281W	P53834		YJL148W	P47006	YOR310C	Q12499		YEL030W	P39987	YLR043C	P22217		YLR043C	P22217	YEL030W	P39987
YKL161C	P36005	YPL089C	Q12224		YOR290C	P22082	YPL248C	P04386		YEL030W	P39987	YLR069C	P25039		YLR069C	P25039	YEL030W	P39987
YJL148W	P47006	YOR310C	Q12499		YEL009C	P03069	YOR290C	P22082		YEL030W	P39987	YNL077W	P53940		YEL030W	P39987	YNL077W	P53940
YOR290C	P22082	YPL248C	P04386		YOL051W	P19659	YPL129W	P35189		YEL030W	P39987	YNL163C	P53893		YEL030W	P39987	YNL163C	P53893
YEL009C	P03069	YOR290C	P22082		YDL100C	Q12154	YHR005C	P08539		YEL030W	P39987	YOR116C	P04051		YOR116C	P04051	YEL030W	P39987
YOL051W	P19659	YPL129W	P35189		YDR099W	P34730	YNL267W	P39104		YEL030W	P39987	YOR226C	Q12056		YEL030W	P39987	YOR226C	Q12056
YDL100C	Q12154	YHR005C	P08539		YER177W	P29311	YNL267W	P39104		YEL031W	P39986	YGR271W	P53327		YEL031W	P39986	YGR271W	P53327
YDR099W	P34730	YNL267W	P39104		YLR128W	Q12395	YLR306W	P52491		YEL034W	P23301	YGR209C	P22803		YGR209C	P22803	YEL034W	P23301
YER177W	P29311	YNL267W	P39104		YFR053C	P04806	YLL013C	Q07807		YEL034W	P23301	YLR043C	P22217		YLR043C	P22217	YEL034W	P23301
YLR128W	Q12395	YLR306W	P52491		YDR240C	Q03782	YHR086W	Q00539		YEL047C	P32614	YGR209C	P22803		YGR209C	P22803	YEL047C	P32614
YFR053C	P04806	YLL013C	Q07807		YEL026W	P39990	YPL193W	Q08932		YEL047C	P32614	YGL157W	P53111		YEL047C	P32614	YGL157W	P53111
YDR240C	Q03782	YHR086W	Q00539		YDL014W	P15646	YOR310C	Q12499		YEL047C	P32614	YGL039W	P53183		YEL047C	P32614	YGL039W	P53183
YEL026W	P39990	YPL193W	Q08932		YLR197W	Q12460	YOR310C	Q12499		YEL047C	P32614	YLR043C	P22217		YLR043C	P22217	YEL047C	P32614
YDL014W	P15646	YOR310C	Q12499		YOR310C	Q12499	YPL193W	Q08932		YEL054C	P0CX53	YOR187W	P02992		YOR187W	P02992	YEL054C	P0CX53
YLR197W	Q12460	YOR310C	Q12499		YDR190C	Q03940	YGR091W	P49704		YEL054C	P0CX53	YKL173W	P36048		YEL054C	P0CX53	YKL173W	P36048
YOR310C	Q12499	YPL193W	Q08932		YDR190C	Q03940	YHR034C	P38768		YEL054C	P0CX53	YLR069C	P25039		YEL054C	P0CX53	YLR069C	P25039
YDR190C	Q03940	YGR091W	P49704		YGR091W	P49704	YPL235W	Q12464		YEL054C	P0CX53	YNL163C	P53893		YEL054C	P0CX53	YNL163C	P53893
YDR190C	Q03940	YHR034C	P38768		YHR034C	P38768	YPL235W	Q12464		YEL056W	P39984	YFR038W	P43610		YEL056W	P39984	YFR038W	P43610
YGR091W	P49704	YPL235W	Q12464		YCR060W	P25638	YOR310C	Q12499		YEL056W	P39984	YER169W	P39956		YER169W	P39956	YEL056W	P39984
YHR034C	P38768	YPL235W	Q12464		YJL128C	P08018	YLR113W	P32485		YEL056W	P39984	YJR036C	P40985		YEL056W	P39984	YJR036C	P40985
YCR060W	P25638	YOR310C	Q12499		YCL011C	P25555	YMR216C	Q03656		YEL056W	P39984	YPL151C	Q12417		YEL056W	P39984	YPL151C	Q12417
YJL128C	P08018	YLR113W	P32485		YIL031W	P40537	YMR001C	P32562		YEL063C	P04817	YGR287C	P53051		YEL063C	P04817	YGR287C	P53051
YCL011C	P25555	YMR216C	Q03656		YMR001C	P32562	YMR036C	P23748		YEL063C	P04817	YJL216C	P40884		YEL063C	P04817	YJL216C	P40884
YIL031W	P40537	YMR001C	P32562		YDR346C	Q05515	YIL035C	P15790		YEL063C	P04817	YJL221C	P0CW41		YEL063C	P04817	YJL221C	P0CW41
YMR001C	P32562	YMR036C	P23748		YDR346C	Q05515	YOR061W	P19454		YEL063C	P04817	YIL172C	P0CW40		YEL063C	P04817	YIL172C	P0CW40
YDR346C	Q05515	YIL035C	P15790		YDR160W	Q03770	YFR029W	P43606		YEL063C	P04817	YOL157C	Q08295		YEL063C	P04817	YOL157C	Q08295
YDR346C	Q05515	YOR061W	P19454		YDR160W	Q03770	YJL156C	P47002		YEL069C	P39924	YKL221W	P36032		YKL221W	P36032	YEL069C	P39924
YDR160W	Q03770	YFR029W	P43606		YGR029W	P27882	YJR048W	P00044		YEL077C	Q3E7X8	YER176W	P32644		YER176W	P32644	YEL077C	Q3E7X8
YDR160W	Q03770	YJL156C	P47002		YDR225W	P04911	YKL139W	Q03957		YEL077C	Q3E7X8	YFR023W	P39684		YFR023W	P39684	YEL077C	Q3E7X8
YGR029W	P27882	YJR048W	P00044		YBL003C	P04912	YKL139W	Q03957		YEL077C	Q3E7X8	YHR015W	P38760		YHR015W	P38760	YEL077C	Q3E7X8
YDR225W	P04911	YKL139W	Q03957		YDR224C	P02293	YKL139W	Q03957		YEL077C	Q3E7X8	YHR086W	Q00539		YHR086W	Q00539	YEL077C	Q3E7X8
YBL003C	P04912	YKL139W	Q03957		YDR224C	P02293	YML112W	P46963		YEL077C	Q3E7X8	YKL017C	P34243		YKL017C	P34243	YEL077C	Q3E7X8
YDR224C	P02293	YKL139W	Q03957		YHR129C	P38696	YLL049W	Q07887		YEL077C	Q3E7X8	YOR116C	P04051		YOR116C	P04051	YEL077C	Q3E7X8
YDR224C	P02293	YML112W	P46963		YPL115C	P32873	YPL256C	P20438		YER028C	P39943	YFR038W	P43610		YER028C	P39943	YFR038W	P43610
YHR129C	P38696	YLL049W	Q07887		YNL265C	P53843	YPR173C	P52917		YER028C	P39943	YJL176C	P32591		YJL176C	P32591	YER028C	P39943
YPL115C	P32873	YPL256C	P20438		YDR101C	Q03862	YKL068W	Q02629		YER028C	P39943	YNL068C	P41813		YER028C	P39943	YNL068C	P41813
YNL265C	P53843	YPR173C	P52917		YDR101C	Q03862	YMR047C	Q02630		YER028C	P39943	YOR116C	P04051		YOR116C	P04051	YER028C	P39943
YDR101C	Q03862	YKL068W	Q02629		YGR253C	P32379	YPL144W	Q12245		YER036C	P40024	YHL035C	P38735		YHL035C	P38735	YER036C	P40024
YDR101C	Q03862	YMR047C	Q02630		YMR001C	P32562	YOR195W	Q08581		YER036C	P40024	YKR103W	P0CE68		YKR103W	P0CE68	YER036C	P40024
YGR253C	P32379	YPL144W	Q12245		YDL013W	P32828	YDL042C	P06700		YER036C	P40024	YLL048C	P32386		YLL048C	P32386	YER036C	P40024
YMR001C	P32562	YOR195W	Q08581		YBR088C	P15873	YDL064W	P50623		YER036C	P40024	YNL014W	P53978		YER036C	P40024	YNL014W	P53978
YDL013W	P32828	YDL042C	P06700		YBR088C	P15873	YDR409W	Q04195		YER047C	P39955	YJL048C	P47049		YER047C	P39955	YJL048C	P47049
YBR088C	P15873	YDL064W	P50623		YKL145W	P33299	YOR257W	P06704		YER048C	P39101	YLR090W	P39102		YER048C	P39101	YLR090W	P39102
YBR088C	P15873	YDR409W	Q04195		YIL065C	P40515	YLL001W	P54861		YER048C	P39101	YNL077W	P53940		YER048C	P39101	YNL077W	P53940
YKL145W	P33299	YOR257W	P06704		YIR006C	P32521	YNL020C	P53974		YER048C	P39101	YFL016C	P35191		YFL016C	P35191	YER048C	P39101
YIL065C	P40515	YLL001W	P54861		YDL029W	P32381	YIL095W	P40494		YER062C	P40106	YGR209C	P22803		YGR209C	P22803	YER062C	P40106
YIR006C	P32521	YNL020C	P53974		YLR079W	P38634	YLR361C	Q05924		YER062C	P40106	YLR043C	P22217		YLR043C	P22217	YER062C	P40106
YDL029W	P32381	YIL095W	P40494		YKL212W	P32368	YPR183W	P14020		YER070W	P21524	YGR209C	P22803		YER070W	P21524	YGR209C	P22803
YLR079W	P38634	YLR361C	Q05924		YDL160C	P39517	YNL118C	P53550		YER070W	P21524	YLR043C	P22217		YER070W	P21524	YLR043C	P22217
YKL212W	P32368	YPR183W	P14020		YGR128C	P53276	YLR293C	P32835		YER070W	P21524	YOR267C	Q08732		YER070W	P21524	YOR267C	Q08732
YDL160C	P39517	YNL118C	P53550		YAL021C	P31384	YPR072W	Q12514		YER073W	P40047	YJR096W	P47137		YER073W	P40047	YJR096W	P47137
YGR128C	P53276	YLR293C	P32835		YAL021C	P31384	YNL288W	P53829		YER073W	P40047	YOR120W	P14065		YOR120W	P14065	YER073W	P40047
YAL021C	P31384	YPR072W	Q12514		YAL021C	P31384	YER068W	P34909		YER074W	P0CX31	YKR084C	P32769		YER074W	P0CX31	YKR084C	P32769
YAL021C	P31384	YNL288W	P53829		YAL021C	P31384	YOR057W	Q08446		YER086W	P00927	YFR040W	P43612		YER086W	P00927	YFR040W	P43612
YAL021C	P31384	YER068W	P34909		YAL021C	P31384	YIL038C	P06102		YER089C	P39966	YMR291W	Q03533		YER089C	P39966	YMR291W	Q03533
YAL021C	P31384	YOR057W	Q08446		YAL029C	P32492	YKL130C	P36068		YER089C	P39966	YPR034W	Q12406		YER089C	P39966	YPR034W	Q12406
YAL021C	P31384	YIL038C	P06102		YAL053W	P39719	YGL203C	P09620		YER089C	P39966	YOL016C	P22517		YOL016C	P22517	YER089C	P39966
YAL029C	P32492	YKL130C	P36068		YAR002C-A	Q05359	YGR284C	P53337		YER089C	P39966	YOR233W	Q01919		YER089C	P39966	YOR233W	Q01919
YAL053W	P39719	YGL203C	P09620		YAR002C-A	Q05359	YML012W	P54837		YER089C	P39966	YPL026C	Q12505		YER089C	P39966	YPL026C	Q12505
YAR002C-A	Q05359	YGR284C	P53337		YAR002C-A	Q05359	YOR016C	Q12450		YER089C	P39966	YPL141C	Q03002		YER089C	P39966	YPL141C	Q03002
YAR002C-A	Q05359	YML012W	P54837		YBL017C	P32319	YMR010W	Q03687		YER089C	P39966	YFR009W	P43535		YER089C	P39966	YFR009W	P43535
YAR002C-A	Q05359	YOR016C	Q12450		YBL017C	P32319	YHR108W	P38817		YER089C	P39966	YER098W	P39967		YER089C	P39966	YER098W	P39967
YBL017C	P32319	YMR010W	Q03687		YBL017C	P32319	YJL178C	P46989		YER089C	P39966	YFR014C	P27466		YFR014C	P27466	YER089C	P39966
YBL017C	P32319	YHR108W	P38817		YBL017C	P32319	YJL053W	P40335		YER089C	P39966	YGL158W	P38622		YGL158W	P38622	YER089C	P39966
YBL017C	P32319	YJL178C	P46989		YBL017C	P32319	YJL154C	P34110		YER089C	P39966	YGR052W	P53233		YER089C	P39966	YGR052W	P53233
YBL017C	P32319	YJL053W	P40335		YBL029C-A	Q3E756	YDL222C	Q07651		YER089C	P39966	YHR205W	P11792		YHR205W	P11792	YER089C	P39966
YBL017C	P32319	YJL154C	P34110		YBL042C	P38196	YGR130C	P53278		YER089C	P39966	YJR059W	P47116		YER089C	P39966	YJR059W	P47116
YBL029C-A	Q3E756	YDL222C	Q07651		YBL056W	P34221	YGR205W	P42938		YER101C	P39945	YHR039C	P38694		YHR039C	P38694	YER101C	P39945
YBL042C	P38196	YGR130C	P53278		YBL068W	P38063	YKL181W	P32895		YER102W	P0CX40	YFR023W	P39684		YER102W	P0CX40	YFR023W	P39684
YBL056W	P34221	YGR205W	P42938		YBR023C	P29465	YGL203C	P09620		YER102W	P0CX40	YHR015W	P38760		YER102W	P0CX40	YHR015W	P38760
YBL068W	P38063	YKL181W	P32895		YBR041W	P38225	YBR177C	P38295		YER102W	P0CX40	YKR084C	P32769		YER102W	P0CX40	YKR084C	P32769
YBR023C	P29465	YGL203C	P09620		YBR068C	P38084	YDL212W	Q02774		YER107C	P40066	YPL151C	Q12417		YER107C	P40066	YPL151C	Q12417
YBR041W	P38225	YBR177C	P38295		YBR080C	P18759	YGL137W	P41811		YER117W	P0CX42	YKR084C	P32769		YER117W	P0CX42	YKR084C	P32769
YBR068C	P38084	YDL212W	Q02774		YBR106W	P38264	YER056C	P17064		YER131W	P39939	YKR084C	P32769		YKR084C	P32769	YER131W	P39939
YBR080C	P18759	YGL137W	P41811		YBR106W	P38264	YHR094C	P32465		YER144C	P39944	YJR036C	P40985		YER144C	P39944	YJR036C	P40985
YBR106W	P38264	YER056C	P17064		YBR106W	P38264	YPR156C	Q06451		YER169W	P39956	YNR023W	P53628		YER169W	P39956	YNR023W	P53628
YBR106W	P38264	YHR094C	P32465		YBR106W	P38264	YBR283C	P38353		YER169W	P39956	YOR244W	Q08649		YER169W	P39956	YOR244W	Q08649
YBR106W	P38264	YPR156C	Q06451		YBR106W	P38264	YLR350W	Q06144		YER169W	P39956	YPL154C	P07267		YPL154C	P07267	YER169W	P39956
YBR106W	P38264	YBR283C	P38353		YBR130C	P38272	YIL138C	P40414		YER169W	P39956	YPR052C	P11632		YPR052C	P11632	YER169W	P39956
YBR106W	P38264	YLR350W	Q06144		YBR154C	P20434	YPL129W	P35189		YER169W	P39956	YHR205W	P11792		YHR205W	P11792	YER169W	P39956
YBR130C	P38272	YIL138C	P40414		YBR154C	P20434	YOR151C	P08518		YER169W	P39956	YIL015W	P12630		YIL015W	P12630	YER169W	P39956
YBR154C	P20434	YPL129W	P35189		YBR154C	P20434	YPR010C	P22138		YER169W	P39956	YIR013C	P40569		YER169W	P39956	YIR013C	P40569
YBR154C	P20434	YOR151C	P08518		YBR207W	P38310	YNL238W	P13134		YER169W	P39956	YLR013W	Q07928		YER169W	P39956	YLR013W	Q07928
YBR154C	P20434	YPR010C	P22138		YBR207W	P38310	YJL178C	P46989		YER169W	P39956	YML027W	P34161		YML027W	P34161	YER169W	P39956
YBR207W	P38310	YNL238W	P13134		YBR214W	P38314	YFR040W	P43612		YER169W	P39956	YNL068C	P41813		YER169W	P39956	YNL068C	P41813
YBR207W	P38310	YJL178C	P46989		YBR234C	P38328	YDL029W	P32381		YER171W	P06839	YER176W	P32644		YER171W	P06839	YER176W	P32644
YBR214W	P38314	YFR040W	P43612		YBR244W	P38143	YPR156C	Q06451		YER171W	P06839	YJR035W	P40352		YER171W	P06839	YJR035W	P40352
YBR234C	P38328	YDL029W	P32381		YBR267W	P38344	YGL099W	P53145		YER171W	P06839	YNL077W	P53940		YER171W	P06839	YNL077W	P53940
YBR244W	P38143	YPR156C	Q06451		YBR267W	P38344	YIR026C	Q02256		YER176W	P32644	YFL066C	P43538		YER176W	P32644	YFL066C	P43538
YBR267W	P38344	YGL099W	P53145		YBR267W	P38344	YDR101C	Q03862		YER176W	P32644	YER190W	P40105		YER176W	P32644	YER190W	P40105
YBR267W	P38344	YIR026C	Q02256		YBR267W	P38344	YKR048C	P25293		YER176W	P32644	YFR023W	P39684		YER176W	P32644	YFR023W	P39684
YBR267W	P38344	YDR101C	Q03862		YBR283C	P38353	YGR284C	P53337		YER176W	P32644	YGR296W	P0CX14		YGR296W	P0CX14	YER176W	P32644
YBR267W	P38344	YKR048C	P25293		YCL037C	P25567	YNL255C	P53849		YER176W	P32644	YHR015W	P38760		YER176W	P32644	YHR015W	P38760
YBR283C	P38353	YGR284C	P53337		YCL037C	P25567	YKR048C	P25293		YER176W	P32644	YHR086W	Q00539		YER176W	P32644	YHR086W	Q00539
YCL037C	P25567	YNL255C	P53849		YCL037C	P25567	YDL160C	P39517		YER176W	P32644	YHR218W	P38899		YER176W	P32644	YHR218W	P38899
YCL037C	P25567	YKR048C	P25293		YCL037C	P25567	YNR051C	P53741		YER176W	P32644	YHR218W-A	A0A023PXF5		YHR218W-A	A0A023PXF5	YER176W	P32644
YCL037C	P25567	YDL160C	P39517		YCR021C	P25619	YPR124W	P49573		YER176W	P32644	YIL177C	P40434		YER176W	P32644	YIL177C	P40434
YCL037C	P25567	YNR051C	P53741		YCR028C-A	P32445	YDL222C	Q07651		YER176W	P32644	YJL225C	P40889		YER176W	P32644	YJL225C	P40889
YCR021C	P25619	YPR124W	P49573		YCR030C	P25623	YDR032C	Q12335		YER176W	P32644	YJR035W	P40352		YER176W	P32644	YJR035W	P40352
YCR028C-A	P32445	YDL222C	Q07651		YCR030C	P25623	YJR076C	P32458		YER176W	P32644	YKR094C	P0CH09		YKR094C	P0CH09	YER176W	P32644
YCR030C	P25623	YDR032C	Q12335		YCR030C	P25623	YFR024C-A	P43603		YER176W	P32644	YLL066C	Q99208		YER176W	P32644	YLL066C	Q99208
YCR030C	P25623	YJR076C	P32458		YCR077C	P25644	YDL160C	P39517		YER176W	P32644	YLL067C	Q07888		YER176W	P32644	YLL067C	Q07888
YCR030C	P25623	YFR024C-A	P43603		YCR093W	P25655	YDL160C	P39517		YER176W	P32644	YLR167W	P05759		YLR167W	P05759	YER176W	P32644
YCR077C	P25644	YDL160C	P39517		YDL007W	P40327	YHR027C	P38764		YER176W	P32644	YLR466W	O13559		YLR466W	O13559	YER176W	P32644
YCR093W	P25655	YDL160C	P39517		YDL007W	P40327	YOR117W	P33297		YER176W	P32644	YLR467W	P0CX21		YLR467W	P0CX21	YER176W	P32644
YDL007W	P40327	YHR027C	P38764		YDL007W	P40327	YGL048C	Q01939		YER176W	P32644	YML133C	Q03099		YER176W	P32644	YML133C	Q03099
YDL007W	P40327	YOR117W	P33297		YDL007W	P40327	YKL145W	P33299		YER176W	P32644	YMR230W	P46784		YER176W	P32644	YMR230W	P46784
YDL007W	P40327	YGL048C	Q01939		YDL019C	Q12451	YMR109W	Q04439		YER176W	P32644	YNL102W	P13382		YNL102W	P13382	YER176W	P32644
YDL007W	P40327	YKL145W	P33299		YDL029W	P32381	YOR181W	Q12446		YER176W	P32644	YNL339C	P53819		YER176W	P32644	YNL339C	P53819
YDL019C	Q12451	YMR109W	Q04439		YDL029W	P32381	YNR035C	P53731		YER176W	P32644	YOR033C	P39875		YER176W	P32644	YOR033C	P39875
YDL029W	P32381	YOR181W	Q12446		YDL029W	P32381	YMR109W	Q04439		YER176W	P32644	YOR293W	Q08745		YER176W	P32644	YOR293W	Q08745
YDL029W	P32381	YNR035C	P53731		YDL029W	P32381	YDR063W	Q12156		YER176W	P32644	YPL283C	P0CX15		YPL283C	P0CX15	YER176W	P32644
YDL029W	P32381	YMR109W	Q04439		YDL029W	P32381	YLR370C	Q05933		YER176W	P32644	YOR396W	P0CX22		YOR396W	P0CX22	YER176W	P32644
YDL029W	P32381	YDR063W	Q12156		YDL047W	P20604	YFR040W	P43612		YER176W	P32644	YPR204W	Q08995		YER176W	P32644	YPR204W	Q08995
YDL029W	P32381	YLR370C	Q05933		YDL047W	P20604	YLR384C	Q06706		YER190W	P40105	YFR023W	P39684		YFR023W	P39684	YER190W	P40105
YDL047W	P20604	YFR040W	P43612		YDL123W	Q07549	YGL006W	P38929		YER190W	P40105	YHR015W	P38760		YHR015W	P38760	YER190W	P40105
YDL047W	P20604	YLR384C	Q06706		YDL131W	Q12122	YDL182W	P48570		YER190W	P40105	YHR086W	Q00539		YER190W	P40105	YHR086W	Q00539
YDL123W	Q07549	YGL006W	P38929		YDL135C	Q12434	YPR156C	Q06451		YER190W	P40105	YKL017C	P34243		YKL017C	P34243	YER190W	P40105
YDL131W	Q12122	YDL182W	P48570		YDL137W	P19146	YDL192W	P11076		YER190W	P40105	YOR116C	P04051		YOR116C	P04051	YER190W	P40105
YDL135C	Q12434	YPR156C	Q06451		YDL160C	P39517	YOR204W	P06634		YFL011W	P43581	YKL221W	P36032		YKL221W	P36032	YFL011W	P43581
YDL137W	P19146	YDL192W	P11076		YDL160C	P39517	YDR378C	Q06406		YFL016C	P35191	YGR052W	P53233		YFL016C	P35191	YGR052W	P53233
YDL160C	P39517	YOR204W	P06634		YDL160C	P39517	YNL016W	P32588		YFL016C	P35191	YGR214W	P32905		YGR214W	P32905	YFL016C	P35191
YDL160C	P39517	YDR378C	Q06406		YDL160C	P39517	YPR129W	P45978		YFL016C	P35191	YGR209C	P22803		YGR209C	P22803	YFL016C	P35191
YDL160C	P39517	YNL016W	P32588		YDL160C	P39517	YGL014W	P25339		YFL016C	P35191	YHR010W	P0C2H6		YHR010W	P0C2H6	YFL016C	P35191
YDL160C	P39517	YPR129W	P45978		YDL160C	P39517	YER112W	P40070		YFL016C	P35191	YIR004W	P40564		YFL016C	P35191	YIR004W	P40564
YDL160C	P39517	YGL014W	P25339		YDL160C	P39517	YER068W	P34909		YFL016C	P35191	YJL191W	P39516		YFL016C	P35191	YJL191W	P39516
YDL160C	P39517	YER112W	P40070		YDL160C	P39517	YGL178W	P39016		YFL016C	P35191	YJR059W	P47116		YFL016C	P35191	YJR059W	P47116
YDL160C	P39517	YER068W	P34909		YDL160C	P39517	YMR080C	P30771		YFL016C	P35191	YKL104C	P14742		YKL104C	P14742	YFL016C	P35191
YDL160C	P39517	YGL178W	P39016		YDL160C	P39517	YLR438C-A	P57743		YFL016C	P35191	YLR043C	P22217		YLR043C	P22217	YFL016C	P35191
YDL160C	P39517	YMR080C	P30771		YDL160C	P39517	YGR054W	P53235		YFL016C	P35191	YLL026W	P31539		YLL026W	P31539	YFL016C	P35191
YDL160C	P39517	YLR438C-A	P57743		YDL160C	P39517	YNL255C	P53849		YFL016C	P35191	YLR369W	Q05931		YFL016C	P35191	YLR369W	Q05931
YDL160C	P39517	YGR054W	P53235		YDL160C	P39517	YHR121W	P38828		YFL016C	P35191	YOR233W	Q01919		YFL016C	P35191	YOR233W	Q01919
YDL160C	P39517	YNL255C	P53849		YDL160C	P39517	YER035W	P40023		YFL016C	P35191	YPL026C	Q12505		YFL016C	P35191	YPL026C	Q12505
YDL160C	P39517	YHR121W	P38828		YDL160C	P39517	YKL054C	P35732		YFL016C	P35191	YPL141C	Q03002		YFL016C	P35191	YPL141C	Q03002
YDL160C	P39517	YER035W	P40023		YDL192W	P11076	YFR051C	P43621		YFL040W	P43562	YKL221W	P36032		YKL221W	P36032	YFL040W	P43562
YDL160C	P39517	YKL054C	P35732		YDL203C	Q07622	YLR371W	P51862		YFL054C	P43549	YKL190W	P25296		YKL190W	P25296	YFL054C	P43549
YDL192W	P11076	YFR051C	P43621		YDL208W	P32495	YGL120C	P53131		YFL054C	P43549	YLR369W	Q05931		YFL054C	P43549	YLR369W	Q05931
YDL203C	Q07622	YLR371W	P51862		YDL208W	P32495	YDL213C	Q07623		YFL055W	P43548	YGR287C	P53051		YFL055W	P43548	YGR287C	P53051
YDL208W	P32495	YGL120C	P53131		YDL212W	Q02774	YGR191W	P06775		YFL055W	P43548	YJL216C	P40884		YJL216C	P40884	YFL055W	P43548
YDL208W	P32495	YDL213C	Q07623		YDR032C	Q12335	YER145C	P40088		YFL055W	P43548	YIL172C	P0CW40		YIL172C	P0CW40	YFL055W	P43548
YDL212W	Q02774	YGR191W	P06775		YDR092W	P52490	YMR140W	P40210		YFL055W	P43548	YJL221C	P0CW41		YJL221C	P0CW41	YFL055W	P43548
YDR032C	Q12335	YER145C	P40088		YDR093W	Q12675	YNL323W	P42838		YFL055W	P43548	YOL157C	Q08295		YFL055W	P43548	YOL157C	Q08295
YDR092W	P52490	YMR140W	P40210		YDR188W	P39079	YLR045C	P46675		YFL056C	P43547	YJR096W	P47137		YFL056C	P43547	YJR096W	P47137
YDR093W	Q12675	YNL323W	P42838		YDR264C	P39010	YIL048W	P40527		YFL056C	P43547	YOR120W	P14065		YOR120W	P14065	YFL056C	P43547
YDR188W	P39079	YLR045C	P46675		YDR264C	P39010	YJL178C	P46989		YFL057C	P43546	YJR096W	P47137		YFL057C	P43546	YJR096W	P47137
YDR264C	P39010	YIL048W	P40527		YDR352W	Q06328	YGL006W	P38929		YFL057C	P43546	YOR120W	P14065		YOR120W	P14065	YFL057C	P43546
YDR264C	P39010	YJL178C	P46989		YDR394W	P33298	YKL145W	P33299		YFL066C	P43538	YFR023W	P39684		YFR023W	P39684	YFL066C	P43538
YDR352W	Q06328	YGL006W	P38929		YDR436W	P33329	YKR072C	P36024		YFL066C	P43538	YHR015W	P38760		YHR015W	P38760	YFL066C	P43538
YDR394W	P33298	YKL145W	P33299		YDR436W	P33329	YKL088W	P36076		YFL066C	P43538	YHR086W	Q00539		YFL066C	P43538	YHR086W	Q00539
YDR436W	P33329	YKR072C	P36024		YDR507C	Q12263	YPL058C	Q02785		YFL066C	P43538	YKL017C	P34243		YKL017C	P34243	YFL066C	P43538
YDR436W	P33329	YKL088W	P36076		YDR507C	Q12263	YKR048C	P25293		YFL066C	P43538	YOR116C	P04051		YOR116C	P04051	YFL066C	P43538
YDR507C	Q12263	YPL058C	Q02785		YDR515W	Q12034	YKL054C	P35732		YFR009W	P43535	YFR040W	P43612		YFR009W	P43535	YFR040W	P43612
YDR507C	Q12263	YKR048C	P25293		YDR517W	Q04410	YIL109C	P40482		YFR009W	P43535	YNR038W	P53734		YFR009W	P43535	YNR038W	P53734
YDR515W	Q12034	YKL054C	P35732		YEL002C	P33767	YLR350W	Q06144		YFR009W	P43535	YHL035C	P38735		YHL035C	P38735	YFR009W	P43535
YDR517W	Q04410	YIL109C	P40482		YEL051W	P32610	YOR270C	P32563		YFR009W	P43535	YKR103W	P0CE68		YKR103W	P0CE68	YFR009W	P43535
YEL002C	P33767	YLR350W	Q06144		YER020W	P10823	YPR138C	P53390		YFR009W	P43535	YLL048C	P32386		YLL048C	P32386	YFR009W	P43535
YEL051W	P32610	YOR270C	P32563		YER056C	P17064	YJL192C	P39543		YFR009W	P43535	YNL281W	P53834		YFR009W	P43535	YNL281W	P53834
YER020W	P10823	YPR138C	P53390		YER112W	P40070	YOR204W	P06634		YFR023W	P39684	YGL135W	P0CX44		YGL135W	P0CX44	YFR023W	P39684
YER056C	P17064	YJL192C	P39543		YER113C	P40071	YPL246C	Q12270		YFR023W	P39684	YGR296W	P0CX14		YGR296W	P0CX14	YFR023W	P39684
YER112W	P40070	YOR204W	P06634		YER118C	P40073	YGL203C	P09620		YFR023W	P39684	YGR214W	P32905		YGR214W	P32905	YFR023W	P39684
YER113C	P40071	YPL246C	Q12270		YER145C	P40088	YLR326W	Q06170		YFR023W	P39684	YHR205W	P11792		YHR205W	P11792	YFR023W	P39684
YER118C	P40073	YGL203C	P09620		YER166W	P32660	YNL323W	P42838		YFR023W	P39684	YHR086W	Q00539		YFR023W	P39684	YHR086W	Q00539
YER145C	P40088	YLR326W	Q06170		YFL005W	P07560	YOR370C	P32864		YFR023W	P39684	YHR218W	P38899		YHR218W	P38899	YFR023W	P39684
YER166W	P32660	YNL323W	P42838		YFL048C	P43555	YJL178C	P46989		YFR023W	P39684	YHR218W-A	A0A023PXF5		YHR218W-A	A0A023PXF5	YFR023W	P39684
YFL005W	P07560	YOR370C	P32864		YFR021W	P43601	YLR386W	Q06708		YFR023W	P39684	YIL177C	P40434		YFR023W	P39684	YIL177C	P40434
YFL048C	P43555	YJL178C	P46989		YFR024C-A	P43603	YOR042W	Q08412		YFR023W	P39684	YJL102W	P39677		YJL102W	P39677	YFR023W	P39684
YFR021W	P43601	YLR386W	Q06708		YFR024C-A	P43603	YHR016C	P32793		YFR023W	P39684	YJL225C	P40889		YFR023W	P39684	YJL225C	P40889
YFR024C-A	P43603	YOR042W	Q08412		YFR040W	P43612	YMR120C	P38009		YFR023W	P39684	YKL173W	P36048		YKL173W	P36048	YFR023W	P39684
YFR024C-A	P43603	YHR016C	P32793		YFR040W	P43612	YPR040W	Q12199		YFR023W	P39684	YKR084C	P32769		YKR084C	P32769	YFR023W	P39684
YFR040W	P43612	YMR120C	P38009		YGL002W	P53198	YML012W	P54837		YFR023W	P39684	YLR029C	P05748		YLR029C	P05748	YFR023W	P39684
YFR040W	P43612	YPR040W	Q12199		YGL002W	P53198	YOR016C	Q12450		YFR023W	P39684	YLL066C	Q99208		YFR023W	P39684	YLL066C	Q99208
YGL002W	P53198	YML012W	P54837		YGL006W	P38929	YKR007W	Q02205		YFR023W	P39684	YLL067C	Q07888		YFR023W	P39684	YLL067C	Q07888
YGL002W	P53198	YOR016C	Q12450		YGL011C	P21243	YML092C	P23639		YFR023W	P39684	YLR466W	O13559		YLR466W	O13559	YFR023W	P39684
YGL006W	P38929	YKR007W	Q02205		YGL019W	P43639	YOR061W	P19454		YFR023W	P39684	YLR048W	P46654		YFR023W	P39684	YLR048W	P46654
YGL011C	P21243	YML092C	P23639		YGL019W	P43639	YOR039W	P38930		YFR023W	P39684	YLR069C	P25039		YLR069C	P25039	YFR023W	P39684
YGL019W	P43639	YOR061W	P19454		YGL048C	Q01939	YOR117W	P33297		YFR023W	P39684	YLR441C	P33442		YLR441C	P33442	YFR023W	P39684
YGL019W	P43639	YOR039W	P38930		YGL048C	Q01939	YKL145W	P33299		YFR023W	P39684	YLR467W	P0CX21		YLR467W	P0CX21	YFR023W	P39684
YGL048C	Q01939	YOR117W	P33297		YGL049C	P39936	YOR204W	P06634		YFR023W	P39684	YML063W	P23248		YML063W	P23248	YFR023W	P39684
YGL048C	Q01939	YKL145W	P33299		YGL049C	P39936	YNL016W	P32588		YFR023W	P39684	YML133C	Q03099		YFR023W	P39684	YML133C	Q03099
YGL049C	P39936	YOR204W	P06634		YGL077C	P19807	YPR156C	Q06451		YFR023W	P39684	YMR121C	P54780		YFR023W	P39684	YMR121C	P54780
YGL049C	P39936	YNL016W	P32588		YGL078C	P20447	YHR089C	P28007		YFR023W	P39684	YNL339C	P53819		YFR023W	P39684	YNL339C	P53819
YGL077C	P19807	YPR156C	Q06451		YGL120C	P53131	YNL112W	P24783		YFR023W	P39684	YNL163C	P53893		YFR023W	P39684	YNL163C	P53893
YGL078C	P20447	YHR089C	P28007		YGL120C	P53131	YJL148W	P47006		YFR023W	P39684	YOR076C	Q08491		YFR023W	P39684	YOR076C	Q08491
YGL120C	P53131	YNL112W	P24783		YGL120C	P53131	YHR089C	P28007		YFR023W	P39684	YOR396W	P0CX22		YOR396W	P0CX22	YFR023W	P39684
YGL120C	P53131	YJL148W	P47006		YGL137W	P41811	YPL004C	Q12230		YFR023W	P39684	YPL283C	P0CX15		YPL283C	P0CX15	YFR023W	P39684
YGL120C	P53131	YHR089C	P28007		YGL153W	P53112	YNL329C	P33760		YFR023W	P39684	YPL220W	P0CX43		YPL220W	P0CX43	YFR023W	P39684
YGL137W	P41811	YPL004C	Q12230		YGL195W	P33892	YGR173W	P53295		YFR023W	P39684	YPR204W	Q08995		YFR023W	P39684	YPR204W	Q08995
YGL153W	P53112	YNL329C	P33760		YGL203C	P09620	YJL053W	P40335		YFR031C-A	P0CX45	YJR035W	P40352		YFR031C-A	P0CX45	YJR035W	P40352
YGL195W	P33892	YGR173W	P53295		YGL242C	P53066	YMR109W	Q04439		YFR038W	P43610	YGL209W	P53035		YFR038W	P43610	YGL209W	P53035
YGL203C	P09620	YJL053W	P40335		YGR020C	P39111	YOR270C	P32563		YFR038W	P43610	YIR013C	P40569		YIR013C	P40569	YFR038W	P43610
YGL242C	P53066	YMR109W	Q04439		YGR054W	P53235	YOR204W	P06634		YFR038W	P43610	YJL105W	P42948		YJL105W	P42948	YFR038W	P43610
YGR020C	P39111	YOR270C	P32563		YGR060W	P53045	YML016C	P26570		YFR038W	P43610	YJL176C	P32591		YJL176C	P32591	YFR038W	P43610
YGR054W	P53235	YOR204W	P06634		YGR105W	P41806	YOR270C	P32563		YFR038W	P43610	YKR029C	P36124		YKR029C	P36124	YFR038W	P43610
YGR060W	P53045	YML016C	P26570		YGR130C	P53278	YOR273C	Q12256		YFR038W	P43610	YLR013W	Q07928		YFR038W	P43610	YLR013W	Q07928
YGR105W	P41806	YOR270C	P32563		YGR130C	P53278	YPL004C	Q12230		YFR038W	P43610	YLR375W	Q05937		YFR038W	P43610	YLR375W	Q05937
YGR130C	P53278	YOR273C	Q12256		YGR135W	P23638	YOR362C	P21242		YFR038W	P43610	YMR127C	P40963		YMR127C	P40963	YFR038W	P43610
YGR130C	P53278	YPL004C	Q12230		YGR159C	P27476	YNL112W	P24783		YFR038W	P43610	YMR233W	Q05024		YFR038W	P43610	YMR233W	Q05024
YGR135W	P23638	YOR362C	P21242		YGR271W	P53327	YKR023W	P36119		YFR038W	P43610	YNR023W	P53628		YFR038W	P43610	YNR023W	P53628
YGR159C	P27476	YNL112W	P24783		YGR277C	P53332	YPL145C	P35844		YFR038W	P43610	YNL102W	P13382		YNL102W	P13382	YFR038W	P43610
YGR271W	P53327	YKR023W	P36119		YGR281W	P53049	YPL058C	Q02785		YFR038W	P43610	YOL081W	P19158		YOL081W	P19158	YFR038W	P43610
YGR277C	P53332	YPL145C	P35844		YGR284C	P53337	YML016C	P26570		YFR038W	P43610	YOR116C	P04051		YOR116C	P04051	YFR038W	P43610
YGR281W	P53049	YPL058C	Q02785		YGR284C	P53337	YHR110W	P38819		YFR038W	P43610	YOR213C	Q99314		YFR038W	P43610	YOR213C	Q99314
YGR284C	P53337	YML016C	P26570		YHR001W	P38755	YLR332W	P36027		YFR038W	P43610	YOR295W	Q08747		YFR038W	P43610	YOR295W	Q08747
YGR284C	P53337	YHR110W	P38819		YHR007C	P10614	YKL008C	P28496		YFR038W	P43610	YOR244W	Q08649		YFR038W	P43610	YOR244W	Q08649
YHR001W	P38755	YLR332W	P36027		YHR016C	P32793	YOR042W	Q08412		YFR038W	P43610	YPL008W	P22516		YPL008W	P22516	YFR038W	P43610
YHR007C	P10614	YKL008C	P28496		YHR027C	P38764	YOR117W	P33297		YFR038W	P43610	YPL038W	Q03081		YFR038W	P43610	YPL038W	Q03081
YHR016C	P32793	YOR042W	Q08412		YHR039C	P38694	YML012W	P54837		YFR038W	P43610	YPR034W	Q12406		YFR038W	P43610	YPR034W	Q12406
YHR027C	P38764	YOR117W	P33297		YHR052W	P38779	YNL112W	P24783		YFR038W	P43610	YPR052C	P11632		YPR052C	P11632	YFR038W	P43610
YHR039C	P38694	YML012W	P54837		YHR098C	P38810	YIL109C	P40482		YFR040W	P43612	YGL056C	P53172		YFR040W	P43612	YGL056C	P53172
YHR052W	P38779	YNL112W	P24783		YHR110W	P38819	YML012W	P54837		YFR040W	P43612	YOR062C	P36025		YOR062C	P36025	YFR040W	P43612
YHR098C	P38810	YIL109C	P40482		YHR123W	P22140	YNL130C	P17898		YGL039W	P53183	YJR051W	P21375		YJR051W	P21375	YGL039W	P53183
YHR110W	P38819	YML012W	P54837		YHR133C	P38837	YLR450W	P12684		YGL064C	P53166	YOR267C	Q08732		YGL064C	P53166	YOR267C	Q08732
[truncated: 121,646 more rows]
