# Supplementary material for: Determining the interaction status and evolutionary fate of duplicated homomeric proteins
Source: PLoS Comput Biol. 2020 Aug 27;16(8):e1008145. doi: 10.1371/journal.pcbi.1008145 (PMC7480870; doi:10.1371/journal.pcbi.1008145)
Supplement: S2 Data — (XLSX) [file pcbi.1008145.s003.xlsx]

## Sheet: Legend
Escherichia coli
The molecular interaction dataset used in this study
Sheet 'PDB complexes': A list of the 117 complexes collected from Protein Data Bank, the respective Protein Data bank Identifiers, recommended names of the complexes, and composition proteins (locus identifiers of the subunit proteins are provided).
Sheet 'CS complexes': A list of the 33 macromolecular complexes with known composition and subunit stoichiometries, their Complex Portal identifiers, recommended names and composition proteins (locus identifiers of the subunit proteins are provided) and their stoichiometries.
Sheet 'C complexes': A list of the 18 macromolecular complexes with known compositions, their Complex Portal identifiers, recommended names and composition proteins.
Sheet 'PPI data': The PPI data involving E. coli paralogous proteins. Note that the binary protein-protein interactions was collected from seven different databases, and 4376 interactions involving paralogous pairs were extracted (Raw PPI data involving paralogs). This data was filtered by demanding that interaction between two proteins must be tested using both as bait and as prey, and the inter…
Release numbers and download dates of the molecular interaction databases used in this study
Complex Portal (downloaded on 2018-12-23)
PDB complexes (downloaded on 2018-12-23)
BioGRID Release 3.5.178
DIP Release 20170205
HiNT Release 2018-03-07
IntAct Release 2018-10-04
iRefIndex downloaded on 2018-10-07
Mentha Release 2018-10-08
STRING v10.5
Rajagopala downloaded on 2018-10-04

## Sheet: PDB complexes
PDB IDs	Composition Proteins
1AHP,1E4O,1L5V,1L5W,1L6I,1QM5,2ASV,2AV6,2AW3,2AZD,2ECP	P00490
1AAM,1AAW,1AHE,1AHF,1AHG,1AHX,1AHY,1AIA,1AIB,1AIC,1AMQ,1AMR,1AMS,1ARG,1ARH,1ARI,1ARS,1ART,1ASA,1ASB,1ASC,1ASD,1ASE,1ASF,1ASG,1ASL,1ASM,1ASN,1B4X,1BQA,1BQD,1C9C,1CQ6,1CQ7,1CQ8,1CZC,1CZE,1G4V,1G4X,1G7W,1G7X,1IX6,1IX7,1IX8,1QIR,1QIS,1QIT,1SPA,1TOE,1TOG,1TOI,1TOJ,1TOK,1X28,1X29,1X2A,1YOO,2AAT,2D5Y,2D61,2D63,2D64,2D65,2D66,2D7Y,2D7Z,2Q7W,2QA3,2QB2,2QB3,2QBT,3AAT,3QN6,3QPG,3ZZJ,3ZZK,4A00,4DBC,4F5F,4F5G…	P00509
3OTP	P00698
6AGL,6AGM	P00888
1BT9,1GFM,1GFN,1GFO,1GFP,1GFQ,1HXT,1HXU,1HXX,1MPF,1OPF,2OMF,2ZFG,2ZLD,3FYX,3K1B,3HW9,3HWB,3K19,3O0E,3POQ,3POU,3POX,4D5U,4GCP,4GCQ,4GCS,4JFB,4LSE,4LSF,4LSH,4LSI	P02931
1PHO	P02932
1QU7	P02942
3EYW,3L9W,3L9X	P03819
1AKM,1DUV,2OTC	P04391
3FSL,3TAT	P04693
1USG	P04816
2J1N	P06996
2ASR,4Z9H,4Z9I,4Z9J	P07017
1KQA,1KRR,1KRU,1KRV	P07464
2VCO,4AUU,4AUY,1KIU,1KLF,1QUN	P08191
1JDI,1K0W	P08203
1CM5,1H16,1H17,1H18,1MZO,1QHM,2PFL,3PFL	P09373
1UAA	P09980
3EYW,3L9W,3L9X	P0A754
1I2N,1I2O,1I2P,1I2Q,1I2R,1UCW,4RZ5,4RZ6,4S2B,4S2C	P0A870
1BBU,1BBW	P0A8N3
1E1O,1E1T,1LYL,5YZX,1E22,1E24	P0A8N5
1VH9,4K4C,4K4D	P0A8Y8
3N75,3Q16,5FKX	P0A9H3
1RRM,2BI4,2BL4,5BR4	P0A9S1
2BH8	P0A9X9
1PIL,2PII,5L9N	P0A9Z1
1R94,1R95,1S98	P0AAC8
1GVF	P0AB74
1GG1,1KFL,1N8F,1QR7,5CKS	P0AB91
5OFO,5OG1	P0ABH9
1GNK,2GNK	P0AC55
4YEX,4YEY,4YF0,4YFH	P0ACF0
4P3V	P0ACF4
1BDH,1BDI,1DBQ,1JFS,1JFT,1JH9,1JHZ,1PNR,1QP0,1QP4,1QP7,1QPZ,1QQA,1QQB,1WET,1ZAY,2PUC,2PUD,2PUE,2PUF,2PUG	P0ACP7
2F1M	P0AE06
2E3D	P0AEP3
1EC7,1EC8,1EC9,1ECQ,1JCT,1JDF,3PWG,3PWI	P0AES2
1HSL	P0AEU0
1QU9	P0AF93
2UYJ,2UYK,2UYN,2UYP	P0AGL2
1KY9,3MH4,3MH5,3MH6,3OU0,3CS0,3MH7,3OTP	P0C0V0
2HDN	P0CE47
1DG1	P0CE48
1FJJ	P12994
1A82,1BYI,1DAD,1DAE,1DAF,1DAG,1DAH,1DAI,1DAK,1DAM,1DBS,1DTS	P13000
2JJB,2WYN	P13482
2O99,2O9A	P16528
1SF2,1SFF,1SZK,1SZS,1SZU	P22256
1DXE,1DXF	P23522
2NUL	P23869
1QGD,2R5N,2R8O,2R8P,5HHT	P27302
1BXK	P27830
3OHN	P30130
3TUI,3TUZ,3DHX	P30750
1IWG,1OY6,1OY8,1OY9,1OYD,1OYE,2DHH,2DR6,2DRD,2GIF,2HQC,2HQD,2HQF,2HQG,2HRT,2I6W,2W1B,3AOA,3AOB,3AOC,3AOD,3D9B,3W9H,4CDI,4K7Q,4ZIT,4ZIV,4ZIW,4ZJL,4ZJO,4ZJQ,4ZLJ,4ZLL,4ZLN,5YIL,6BAJ,6CSX	P31224
1Q8F,3B9X	P33022
1H5R,1H5S,1H5T	P37744
3STI,3STJ,4A8C,4A9G	P39099
1KV8,1KW1,1Q6L,1Q6O,1Q6Q,1Q6R,1SO3,1SO4,1SO5,1SO6,1XBV,1XBX,1XBY,1XBZ	P39304
1YOE,3G5I	P41409
2XHZ	P45395
1KNQ,1KO1,1KO4,1KO5,1KO8,1KOF	P46859
1Z6R	P50456
5FKZ	P52095
1MC3	P61887
1AG9	P61949
4D2Q,4D2U,4D2X,5OFO,5OG1	P63284
1Q12,1Q1B,1Q1E,2AWN,2AWO,2R6G,3PUV,3PUW,3PUX,3PUY,3PUZ,3PV0,3RLF,4KI0	P68187
2LZS,2MN6	P69428
1F3G,1F3Z,2F3G	P69783
1XEY	P69908
1PMM,1PMO,2DGK,2DGL,2DGM,3FZ6,3FZ7,3FZ8	P69910
2V8Z,2V9D,3N2X,3NEV,4OE7,4ONV,4PTN,4U4M	P75682
5NIK	P75831
3LA6	P76387
4WYS,5F0V	P76461
2VWS,2VWT	P76469
1FUX	P77368
1C0N,1I29,1JF9,1KMJ,1KMK,5DB5,6MR2,6MR6,6MRE,6MRH,6MRI	P77444
4ADB,4ADC,4ADD,4ADE	P77581
2D2A	P77667
1SBK,1VH5,1VI8,4K49,4K4A,4K4B	P77781
1OCX	P77791
1L6W,4RXF,4RXG,4RZ4,4S1F	P78055
2XHY	Q46829
4IL0,4LW2,4LW4,5FT4,5FT5,5FT6	Q46915
4PC3,4PC7	P0A6P1,P0CE47
4GD3	P0AAM1,P0ACD8,P69739
6CVL	P30750,P28635
2O97	P0ACF4,P0ACF0
3RFZ	P30130,P08191
4J3O	P08190,P30130,P08189,P08191
4JBW	P69783,P68187
1ZE3	P30130,P08191
3BWU	P30130,P08189
4GYP	Q46915,P0AES2
1EFU	P0A6P1,P0CE48
1LZW,1MBU,1MBV,1MBX,1MG9,1R6O,1R6Q	P0A8Q6,P0ABH9
1MJ1	P0A7J7,P0A7S3,P0CE47,P80377,Q01698
2HCJ	P0CE47,Q1R5Y2
2NS1,2NUU	P0AC55,P69681
2RDD	P0ADZ7,P31224
2ZLE,4A8D	P06996,P0C0V0
3DHW	P30750,P31547
3EP2,3EQ3,3EQ4	P0A7J7,P0A7S3,P0CE47
3FH6	P02916,P68183,P68187
3TUJ	P30750,P31547
4UPB,4UPF,5FL2	P0A9H3,P31473
5FT8	P0AGF2,Q46925
5I4Q,5I4R	A0A192ETU5,P0CE47,P0DSI1,P0DSM8
5NC5	P0AAW9,P31224
5NG5,5O66	P02930,P0AAW9,P0AE06,P31224
5UYK, 5UYL, 5UYM, 5UYN, 5UYP, 5UYQ,5WDT,5WE4,5WE6,5WFK	P02358,P02359,P02413,P0A7J3,P0A7J7,P0A7K6,P0A7L0,P0A7L3,P0A7L8,P0A7M2,P0A7M6,P0A7M9,P0A7N4,P0A7N9,P0A7P5,P0A7Q1,P0A7Q6,P0A7R1,P0A7R5,P0A7R9,P0A7S3,P0A7S9,P0A7T3,P0A7T7,P0A7U3,P0A7U7,P0A7V0,P0A7V3,P0A7V8,P0A7W1,P0A7W7,P0A7X3,P0AA10,P0ADY3,P0ADY7,P0ADZ0,P0ADZ4,P0AG44,P0AG48,P0AG51,P0AG55,P0AG59,P0AG63,P0C018,P0CE47,P60422,P60438,P60624,P60723,P61175,P62399,P68679,P68919,
5AFI	P02358,P02359,P02413,P0A7J3,P0A7J7,P0A7K6,P0A7L3,P0A7L8,P0A7M2,P0A7M6,P0A7M9,P0A7N4,P0A7N9,P0A7P5,P0A7Q1,P0A7Q6,P0A7R1,P0A7R5,P0A7R9,P0A7S3,P0A7S9,P0A7T3,P0A7T7,P0A7U3,P0A7U7,P0A7V0,P0A7V3,P0A7V8,P0A7W1,P0A7W7,P0A7X3,P0AA10,P0ADY3,P0ADY7,P0ADZ0,P0ADZ4,P0AG44,P0AG48,P0AG51,P0AG55,P0AG59,P0AG63,P0C018,P0CE48,P60422,P60438,P60624,P60723,P61175,P62399,P68679,P68919,
5V5S	P02930,P0AE06,P31224
6EHQ	P0ACE0,P69741

## Sheet: CS complexes
Complex Portal ID	Complex Portal recommended name	Composition Proteins (copy numbers)
CPX-1958	HU complex	P0ACF0(1),P0ACF4(1)
CPX-1959	HU complex variant 1	P0ACF0(2)
CPX-1932	Maltose transport complex	P68187(2),P02916(1),P0AEX9(1),P68183(1)
CPX-1960	HU complex variant 2	P0ACF4(2)
CPX-1965	H-NS complex, dimeric	P0ACF8(2)
CPX-1966	H-NS complex, tetrameric	P0ACF8(4)
CPX-1978	Enzyme IIA-maltose transporter complex	P69783(2),P68187(2),P02916(1),P68183(1)
CPX-1979	H-NS-Hha transcription factor complex	P0ACF8(2),P0ACE3(1)
CPX-1980	H-NS-Cnu transcription factor complex	P64467(1),P0ACF8(2)
CPX-2119	MdtBC complex	P76398(2),P76399(1)
CPX-2132	IscA complex	P0AAC8(4)
CPX-2137	CsdA L-cysteine desulfurase complex	Q46925(2)
CPX-2103	MalFGK2 maltose transport complex	P02916(1),P68187(2),P68183(1)
CPX-2107	MacAB-TolC complex	P75830(6),P75831(2),P02930(3)
CPX-2138	CdsA-CdsE complex	P0AGF2(2),Q46925(2)
CPX-2142	SufA complex	P77667(2)
CPX-2114	ATP-dependent methionine-importing complex	P30750(2),P31547(2)
CPX-2124	SufS complex	P77444(2)
CPX-2855	Fimbrial Tip Complex FimFGH	P08189(2),P08190(1),P08191(1)
CPX-1957	IHF complex	P0A6X7(1),P0A6Y1(1)
CPX-2136	L-cysteine desulfurase complex	P0A6B7(2)
CPX-2139	IscS-TusA complex	P0A6B7(2),P0A890(2)
CPX-2141	IscS-IscU complex	P0A6B7(2),P0ACD4(2)
CPX-2543	Glutathione-regulated potassium-efflux system KefC-KefF complex	P03819(2),P0A754(2)
CPX-281	Hydrogenase-1 complex	P0AAM1(1),P0ACD8(2),P69739(2)
CPX-2844	paaABCE phenylacetyl-CoA monooxygenase complex	P76077(2),P76078 (2),P76081(1),P76079(2)
CPX-3090	Glutathione-regulated potassium-efflux system KefB-KefG complex	P0A756(2),P45522(2)
CPX-3091	Aspartate carbamoyltransferase complex	P0A786(6),P0A7F3(6)
CPX-3175	Endopeptidase ClpAP complex	P0A6G7(14),P0ABH9(12)
CPX-3964	fadBA fatty acid oxidation complex, aerobic conditions	P21151(2),P21177(2)
CPX-3966	fadJI fatty acid oxidation complex, anaerobic conditions	P77399(2),P76503(2)
CPX-4022	ATP synthase complex	P68699(10),P0ABA0(2),P0ABA4(1),P0ABB0(3),P0ABB4(3),P0ABA6(1),P0A6E6(1),P0AB98(1)
CPX-4316	Branched chain amino acid ABC transporter complex	P22731(1),P0A9S7(1),P0AD96(1),P0AEX7(1),P22729(1)

## Sheet: C complexes
Complex Portal ID	Complex Portal recommended name	Composition Proteins
CPX-1962	DnaA-HU complex variant 1	P0ACF0, P03004
CPX-1961	DnaA-HU complex	P0ACF0,P03004,P0ACF4
CPX-2150	UgpAEC-UgpB complex	P10907,P0AG80,P10906,P10905
CPX-3445	Twin-arginine translocation complex	P0A843,P69423,P69428,P69425
CPX-1929	PhnGHIJKL complex	P16687,P16688,P16685,P16686,P16678,P16679
CPX-1935	DnaA-DnaB complex	P03004,P0ACB0
CPX-1943	DnaA-DNA complex	P03004
CPX-1944	DnaA-L2 complex	P60422,P03004
CPX-1945	DnaA-Hda complex	P69931,P03004
CPX-1948	DnaA-Dps complex	P0ABT2,P03004
CPX-1950	DnaA-DnaB-DnaC complex	P03004,P0ACB0,P0AEF0
CPX-1953	DnaB-DnaC-Rep-PriC complex	P0ACB0,P0AEF0,P23862,P09980
CPX-1954	Hda-beta clamp complex	P0A988,P69931
CPX-1963	DnaA-DiaA complex	P66817,P03004
CPX-2140	IscS-ThiL complex	P0AGG0,P0A6B7
CPX-243	Respiratory chain complex I	P33599,P0AFE4,P0AFF0,P33602,P0AFE8,P0AFC7,P31979,P33607,P0AFE0,P0AFD1,P0AFD4,P0AFD6,P0AFC3
CPX-282	Hydrogenase-2 complex	P69741,P0ACE0,P37180,P0AAJ8
CPX-3568	CcmABCDE system I cytochrome c biogenesis complex	P69490,P33931,P0ABM1,P0ABL8,P0ABM5

## Sheet: PPI data
Raw PPI data involving paralogs			PPI data after applying Filter-1
Protein1	Protein2		Protein1	Protein2
P0AFB5	P0AFB8		P04983	P04983
P77499	P77522		P07464	P07464
P0AA16	P0AEJ4		P77444	P77444
P0AGD7	P10121		P02932	P02932
P02930	P31224		P0ACN4	P0ACN4
P02930	P0AE06		P0AFJ5	P0AFJ5
P0A786	P0A7F3		P0AFB8	P0AFB8
P0ABU7	P0ABV2		P0AAC8	P0AAC8
P30750	P31547		P23522	P23522
P0AAN1	P69741		P0A9F3	P0A9F3
P0AAJ3	P24183		P08368	P08368
P03004	P0ACB0		P02931	P02931
P76194	P77444		P36645	P36645
P21865	P21866		P00888	P00888
P38684	P39453		P0C0V0	P0C0V0
P76015	P76016		P0A9Q1	P0A9Q1
P0A9H3	P31473		P0AE06	P0AE06
P0ACF0	P0ACF4		P05704	P05704
P0AC55	P69681		P02942	P02942
P02930	P75830		P38134	P38134
P0DMC7	P39838		P37344	P37344
P08400	P0AFJ5		P10346	P10346
P0ABJ9	P0ABK2		P14175	P14175
P0AEC3	P75957		P0AA16	P0AA16
P09152	P11350		P0A6L2	P0A6L2
P13024	P32176		P28629	P28629
P13024	P24183		P0AE88	P0AE88
P0A930	P76387		P0ABH7	P0ABH7
P07913	P0A6F5		P30125	P30125
P03018	P23367		P0A8J8	P0A8J8
P06609	P06611		P0ACQ4	P0ACQ4
P00579	P09377		P0ACZ8	P0ACZ8
P77499	P77689		P0A9T0	P0A9T0
P0AGF2	Q46925		P38684	P38684
P08368	P08401		P17445	P17445
P0ACZ8	P77485		P03024	P03024
P0ADZ7	P31224		P37641	P37641
P50456	P69786		P33594	P33594
P08839	P0AA04		P0AD61	P0AD61
P0A6P1	P0CE47		P0A953	P0A953
P0ACD8	P69739		P23836	P23836
P0AE82	P0AE88		P24242	P24242
P00452	P69924		P0ABU0	P0ABU0
P04152	P0AG11		P52076	P52076
P0AFI2	P22523		P0AEK2	P0AEK2
P0A6P1	P0CE48		P05827	P05827
P25437	P25437		P00935	P00935
P28304	P28304		P00893	P00893
P07017	P07017		P27111	P27111
P09147	P09147		P37767	P37767
P0AFB8	P0AFB8		P21866	P21866
P0A9E0	P0A9E0		P0A9H3	P0A9H3
P03023	P03023		P18335	P18335
P0AFB5	P0AFB5		P45759	P45759
Q46925	Q46925		P46068	P46068
P03004	P03004		P30864	P30864
P16528	P16528		P0AET8	P0AET8
P17952	P17952		P52108	P52108
Q46802	Q46802		P07913	P07913
P00893	P00893		P06611	P06611
P31460	P31460		P0A9L3	P0A9L3
P03024	P03024		P0AGF2	P0AGF2
P21362	P21362		P30750	P30750
P0AE06	P0AE06		P23878	P23878
P0AG11	P0AG11		P37013	P37013
P0AES4	P0AES4		P15034	P15034
P0AFJ5	P0AFJ5		Q06065	Q06065
P0A7C2	P0A7C2		P07604	P07604
P0AGK8	P0AGK8		P76268	P76268
P0A9Z1	P0A9Z1		P0AFT5	P0AFT5
P00861	P0AE88		P0A7C2	P0A7C2
P00956	P02925		P08839	P08839
P02942	P0A964		P06959	P06959
P03004	P76514		P0AEE3	P0AEE3
P04825	P19318		P0AE82	P0AE82
P05055	P21507		P07017	P07017
P06959	P0A9P0		P0AGJ2	P0AGJ2
P07004	P0AFT5		P0AFU4	P0AFU4
P08142	P0ADF8		P15047	P15047
P08142	P0ADG1		P69228	P69228
P08390	P21599		P06846	P06846
P09152	P0AF26		P0A9S3	P0A9S3
P09152	P19317		P31460	P31460
P09152	P19318		P07117	P07117
P09373	P15082		P03023	P03023
P09377	P77396		P04391	P04391
P0A870	P30126		P0AEJ4	P0AEJ4
P0A8J8	P21513		P15082	P15082
P0A968	P0AAG0		P0A9G4	P0A9G4
P0A988	P69931		P05707	P05707
P0A9D4	P0ABK5		P17952	P17952
P0A9F1	P30750		P0A991	P0A991
P0A9X9	P25888		P0C079	P0C079
P0A9Z1	P0AC55		P0ACI6	P0ACI6
P0A9Z1	P0AF90		P18811	P18811
P0A9Z1	P0AFB5		P21362	P21362
P0A9Z1	P69681		P46118	P46118
P0AA16	P0AFJ5		P0ABP8	P0ABP8
P0AAF3	P28635		P52598	P52598
P0AAF6	P30750		P39353	P39353
P0AAM7	P16431		P39361	P39361
P0AAM7	P24192		P26266	P26266
P0AAM7	P43674		P25748	P25748
P0ABB0	P0ABB4		P08142	P08142
P0AC55	P0AFB5		P0AFB5	P0AFB5
P0ACA3	P54745		P77279	P77279
P0ACF8	P0ACG1		P32144	P32144
P0ACF8	P64467		P0A6L4	P0A6L4
P0AF28	P27896		P00805	P00805
P11349	P19317		P45799	P45799
P11349	P19318		P77434	P77434
P11349	P42593		P39346	P39346
P16433	P30750		P09147	P09147
P16678	P16679		P07003	P07003
P17952	P39328		P0AD57	P0AD57
P19317	P19319		P0AEP3	P0AEP3
P21507	P36979		P77559	P77559
P21507	P37765		P0AG11	P0AG11
P21599	P23930		P16528	P16528
P22939	P33221		P67662	P67662
P22939	P77609		P76016	P76016
P31806	P63177		P06715	P06715
P33916	P76027		P0AEK4	P0AEK4
P37765	P75864		P0A9Q7	P0A9Q7
P60785	P64423		P32132	P32132
P64503	P76268		P23837	P23837
P69441	P77806		P06999	P06999
P69783	P69786		P0A9P6	P0A9P6
P0A6X7	P0A6Y1		P0AF28	P0AF28
P16678	P16686		P38035	P38035
P26458	P26459		P0A9D2	P0A9D2
P0AAJ5	P32176		P0A8V6	P0A8V6
P0ACD8	P69741		P0AEC8	P0AEC8
P0A744	P0ACJ0		P23882	P23882
P07017	P07364		P02925	P02925
P0AFM6	P37344		P11880	P11880
P0ABL5	P33934		P15043	P15043
P09152	P32125		P0AAF3	P0AAF3
P09152	P32173		P0A8N3	P0A8N3
P23836	P23837		P0ACP1	P0ACP1
P18392	P52108		P0A8N5	P0A8N5
P02931	P08083		P0AC38	P0AC38
P03018	P0A8V2		P0ACA3	P0ACA3
P0ADC3	P61316		P0ABB4	P0ABB4
P0A910	P0C0V0		P36673	P36673
P0C077	P0C079		P14900	P14900
P0AAW9	P31224		P77791	P77791
P28629	P28629		Q46925	Q46925
P39099	P39099		P06996	P06996
P02932	P02932		P77667	P77667
P02931	P02931		P76469	P76469
P06611	P06611		Q47083	Q47083
P69428	P69428		P0AB91	P0AB91
P06999	P06999		P39099	P39099
P00805	P00805		P37636	P37636
P04391	P04391		P76387	P76387
P12758	P12758		P75682	P75682
P50466	P50466		P52095	P52095
P77398	P77398		P31660	P31660
P00452	P00452		P76340	P76340
Q06065	Q06065		P76251	P76251
P25748	P25748		P21507	P21507
P0AET8	P0AET8		P37666	P37666
P31224	P31224		P80668	P80668
P76194	P76194		P21599	P21599
P76387	P76387		P0AAI5	P0AAI5
P0ACS2	P0ACS2		P52052	P52052
P60785	P60785		P76082	P76082
P0A9H3	P0A9H3		P06721	P06721
P0AEE3	P0AEE3		P77245	P77245
P60752	P60752		P23893	P23893
P37019	P37019		Q57083	Q57083
P0C0V0	P0C0V0		P39333	P39333
P07003	P07003		P77539	P77539
P0AFA2	P0AFA2		P45523	P45523
P75830	P75830		P76194	P76194
P08839	P08839		Q46802	Q46802
P0A6F3	P0A6F3		P50466	P50466
P0AD61	P0AD61		P21165	P21165
P0C079	P0C079		P77732	P77732
P0AEJ4	P0AEJ4		P32670	P32670
P0A9G4	P0A9G4		P0AFG6	P0AFG6
P00579	P0A7C2		P63177	P63177
P00579	P0A9E0		P39831	P39831
P00579	P77396		P39161	P39161
P00888	P39834		P32705	P32705
P00888	P68646		P0A786	P0A786
P00893	P00894		P25437	P25437
P00893	P30125		P0ACS2	P0ACS2
P00893	Q46864		P37773	P37773
P00926	P30750		P76143	P76143
P00936	P05827		Q47150	Q47150
P00960	P69741		P0ACJ0	P0ACJ0
P02359	P37765		P28304	P28304
P02925	P06612		P77615	P77615
P02925	P15042		P21363	P21363
P02925	P19930		P77499	P77499
P02925	P39336		P12758	P12758
P02931	P76129		P76034	P76034
P03004	P18843		P77376	P77376
P03004	P60422		P76372	P76372
P03004	P69931		P0AFI0	P0AFI0
P03018	P09980		P52101	P52101
P03018	P25665		P0A962	P0A962
P03024	P25748		Q93K97	Q93K97
P03817	P77396		P77806	P77806
P04846	P0AGJ2		P37759	P37759
P04983	P06993		P22939	P22939
P04983	P0A805		P37744	P37744
P04983	P10346		P75974	P75974
P04983	P28638		P0A9P0	P0A9P0
P04983	Q46864		P37686	P37686
P04983	Q46896		P60785	P60785
P05020	P0AGJ2		P0AEE1	P0AEE1
P05055	P0A8J8		P52106	P52106
P05100	P30750		P0ACA7	P0ACA7
P05523	P24242		P77398	P77398
P06134	P69931		P60752	P60752
P06616	P24242		P21889	P21889
P06864	P25437		P11447	P11447
P06987	P0ACA7		P66817	P66817
P06993	P77467		P0A9D4	P0A9D4
P07017	P0A964		P52612	P52612
P07117	P17993		P0A9S1	P0A9S1
P07117	P76143		P0AG78	P16700
P07117	Q46864		P76398	P76399
P07364	P52612		P0A968	P0A972
P07821	P09162		P24183	P32176
P08337	P0AC47		P33018	P51025
P08337	P37909		P11349	P19318
P08337	P39834		P23843	P77348
P08839	P0ACL5		P69739	P69741
P08839	P0AEL8		P0ABJ9	P26459
P09147	P09153		P0A978	P36995
P09147	P0A6Z6		P0CE47	P0CE48
P09147	P0A805		P0AC62	P68688
P09147	P0AAK4		P30859	P30860
P09147	P0AAL6		P0A972	P36995
P09147	P0ABW5		P0AES2	Q46915
P09147	P0AFT8		P0AAM3	P0AAM7
P09147	P39391		P0A9X9	P36995
P09147	P39409		P0A978	P0A9X9
P09147	P39834		P09323	P69786
P09147	P68646		P20966	P32154
P09147	Q46919		P23876	P23877
P09152	P11349		P0A6X7	P0A6Y1
P09377	P0A7C2		P0AAG0	P37313
P09377	P0A9E0		P16678	P16679
P09377	P17410		P07821	P75957
P09378	P0A7C2		P0A9S7	P22731
P09391	P0ACJ0		P25526	P25553
P09980	P45577		P0AGD7	P10121
P09996	P76079		P20966	P54745
P0A6E6	P0ABB0		P09323	P19642
P0A6E6	P0ABB4		P23886	P29018
P0A6K3	P0AGJ2		P76077	P76079
P0A6W9	P30750		P0AAG5	P77265
P0A6X7	P0A8F8		P24173	P37692
P0A7A7	P18811		P0AFP9	P0AFQ2
P0A7C2	P0A9E0		P0AED5	P0AEL8
P0A7C2	P17410		P0AFE8	P0AFF0
P0A7G6	P0AG11		P0ADC3	P75958
P0A7M9	P0AFJ5		P0AFE8	P33607
P0A7W7	P33594		P0AFN6	P0AFP9
P0A855	P24242		Q46799	Q46814
P0A887	P0AG11		P33916	P76027
P0A8F8	P0AEL8		P0AAH4	P0AAH8
P0A8N0	P24242		P0AFF0	P33607
P0A8N0	P75957		P0AFH2	P0AFH6
P0A8P6	P0A9E0		P0A968	P0A9Y6
P0A8R9	P0AG11		P0ACF8	P0ACG1
P0A8V0	P0AFU4		P0A843	P69428
P0A9E0	P17410		P27302	P33570
P0A9E0	P37909		P0AAB6	P0AEP3
P0A9E0	P39829		P09152	P19319
P0A9E0	P39834		P0A972	P0A9Y6
P0A9E0	P76275		P0A9B2	P0A9B6
P0A9F1	Q57083		P0ACF0	P0ACF4
P0A9I1	P0ACJ0		P0AA16	P0AE88
P0A9I1	P77467		P0A9Z1	P0AC55
P0A9I5	P69741		P31224	P37637
P0A9L3	P0AAJ8		P0C054	P0C058
P0A9L3	P0AAK4		P0A9H3	P52095
P0A9L3	Q47719		P0A8N3	P0A8N5
P0A9M2	P37636		P69908	P69910
P0A9P0	P0AFG6		P03024	P25748
P0A9Q5	P0AG11		P0ACZ8	P76340
P0A9Q5	P76079		P0AC33	P14407
P0A9R4	P0AAC8		P0AFU4	Q06065
P0A9U3	P0AAH8		P02925	P39265
P0A9X9	P45577		P0A9G4	P0ACS5
P0A9Z1	P27249		P76082	P77467
P0AA25	P69741		P0A6Y1	P0ACF4
P0AAB8	P0ABW5		P0A6X7	P0ACF4
P0AAB8	P0AED0		P0AAB8	P0AED0
P0AAB8	P76344		P0AES4	P0AFI2
P0AAB8	P77165		P37765	P75966
P0AAF3	P75691		P0AAF6	P30750
P0AAF6	P0AC47		P37095	P68767
P0AAF6	P0ACJ8		P0AA16	P0AFJ5
P0AAF6	P75862		P03018	P09980
P0AAF6	P76484		P0A9P6	P21507
P0AAM3	P0AAM7		P21866	P52108
P0AAM7	Q79E92		P0A9E0	P77396
P0AAN5	P30750		P03004	P69931
P0AAY6	P0AGJ2		P0AE30	P0AE34
P0AB01	P0ABB4		P23886	P60752
P0AB49	P0ABB0		P02925	P37387
P0ABA0	P0ABB0		P09377	P77396
P0ABA6	P0ABB0		P0ABB0	P0ABB4
P0ABB0	P28912		P00452	P39452
P0ABB0	P39391		P09377	P0A9E0
P0ABB0	P77234		P0A968	P0A968
P0ABE2	P69741		P0ACF8	P0ACF8
P0ABE2	P76079		P0A843	P0A843
P0ABH7	P76407		P27302	P27302
P0ABI8	P77806		P0AAB6	P0AAB6
P0ABK5	P30750		P09152	P09152
P0ABZ1	P24242		P0A972	P0A972
P0AC92	P30750		P0A9B2	P0A9B2
P0ACF4	P39405		P0ACF0	P0ACF0
P0ACI6	P31658		P0A9Z1	P0A9Z1
P0ACJ8	P77398		P31224	P31224
P0ACN4	P31552		P0C054	P0C054
P0ACP1	P16384		P69908	P69908
P0ACR7	P30750		P0AC33	P0AC33
P0ACS2	P18776		P0A6Y1	P0A6Y1
P0ACS2	Q79E92		P0A6X7	P0A6X7
P0ACZ4	P0AFB8		P0AAB8	P0AAB8
P0AD17	P37313		P0AES4	P0AES4
P0AD57	Q46864		P37765	P37765
P0ADR8	P28304		P0AAF6	P0AAF6
P0AE06	P31224		P37095	P37095
P0AE82	P76086		P03018	P03018
P0AED0	P37348		P0A9E0	P0A9E0
P0AEE1	P76407		P03004	P03004
P0AEF4	P69741		P0AE30	P0AE30
P0AEF4	P76079		P23886	P23886
P0AEI6	P30750		P09377	P09377
P0AEJ4	P42615		P0ABB0	P0ABB0
P0AES4	P0AES6		P00452	P00452
P0AF82	P69741		P0A9Y6	P0A9Y6
P0AF90	P0AFB5		P0ACG1	P0ACG1
P0AFB5	P27249		P69428	P69428
P0AFG3	P0AFG6		P33570	P33570
P0AFI5	P69931		P19319	P19319
P0AFJ5	P77221		P0A9B6	P0A9B6
P0AFL6	P30750		P0ACF4	P0ACF4
P0AFT5	P30750		P0AC55	P0AC55
P0AFU4	P39409		P37637	P37637
P0AFW4	P30750		P0C058	P0C058
P0AGB6	P18811		P69910	P69910
P0AGB6	P52612		P14407	P14407
P0C037	P32132		P39265	P39265
P10151	P69228		P0ACS5	P0ACS5
P10378	P30750		P77467	P77467
P10443	P77806		P0AED0	P0AED0
P11349	P19319		P0AFI2	P0AFI2
P12295	P75957		P75966	P75966
P14175	P75826		P68767	P68767
P15005	P63177		P09980	P09980
P15047	P30750		P77396	P77396
P15047	P64559		P69931	P69931
P15070	P52612		P0AE34	P0AE34
P15082	P76092		P37387	P37387
P16678	P16685		P39452	P39452
P16678	P37631		P0AGK8	P0AGK8
P17109	P37647		P76084	P76084
P17410	P77396		P13669	P13669
P17952	P77609		P39386	P39386
P19317	P19318		P31552	P31552
P19318	P42593		P69503	P69503
P19642	P21599		P0DMC7	P0DMC7
P19930	P69739		P75830	P75830
P21507	P21513		P76187	P76187
P21599	P52052		P33371	P33371
P22634	P37313		P76446	P76446
P22731	Q46868		P0ABL5	P0ABL5
P23522	P33014		P08337	P08337
P23862	P24242		P0A6F3	P0A6F3
P23862	P75957		P0A870	P0A870
P23862	P77467		P06129	P06129
P23882	P45577		P0ABV2	P0ABV2
P23893	Q46864		P37647	P37647
P24178	P30750		P0AFA2	P0AFA2
P26266	P68644		P37019	P37019
P26266	P76015		P31129	P31129
P26266	P76177		P33590	P33590
P27254	P77467		P00887	P0A6F5
P28630	Q47150		P27896	P31802
P30125	Q47147		P33225	P33226
P30131	P30750		P0A6B7	P0ACD4
P30147	P30750		P08200	P11071
P30750	P39353		P07004	P16676
P31802	P75957		P0A6B7	P0A890
P32132	P45577		P0AAG3	P37902
P32132	P75864		P0ACJ8	P0ACN7
P32669	P37636		P0ADI4	P10378
P33018	Q47274		P11989	P77700
P37313	P76938		P16678	P16686
P37773	P42624		P63386	P64602
P39265	P76162		P10905	P10907
P52062	P69741		P10906	P10907
P64503	P76034		P0ABV6	P19934
P68688	P77174		P30843	P30844
P69931	Q46864		P14375	P14377
P71237	P76079		P33226	P39453
P75862	P77467		P0A6B7	P27838
P75958	Q46855		P03030	P0ACJ8
P77174	Q46802		P03030	P39405
P77444	Q46896		P03030	Q79E92
Q06065	Q06067		P05793	P31060
Q47149	Q47150		P06993	P77467
P02925	P02925		P07109	P0A8D0
P04983	P04983		P07109	P75862
P08142	P08142		P07821	P09162
P08337	P08337		P09833	P42630
P08368	P08368		P0A6B7	P0A9R4
P09980	P09980		P0A6F5	P19323
P0A6L2	P0A6L2		P0A6V1	P18133
P0A8J8	P0A8J8		P0A776	P61949
P0A9F3	P0A9F3		P0A776	P76344
P0A9L3	P0A9L3		P0A7X6	P22731
P0A9P6	P0A9P6		P0A7Y8	P63386
P0A9S1	P0A9S1		P0A8R9	P0ACS9
P0A9Y6	P0A9Y6		P0A8R9	P37680
P0AAF3	P0AAF3		P0A8R9	P76215
P0ABH7	P0ABH7		P0A8R9	Q47147
P0ABU0	P0ABU0		P0A8X4	P77493
P0ABV2	P0ABV2		P0A9A2	P33593
P0AC33	P0AC33		P0A9F6	P0ACJ8
P0AC55	P0AC55		P0A9I1	P77467
P0ACA3	P0ACA3		P0A9M2	P0AF59
P0ACA7	P0ACA7		P0A9M2	P0AFT8
P0ACF8	P0ACF8		P0A9M2	Q79E92
P0ACN4	P0ACN4		P0A9P9	P33354
P0ACP1	P0ACP1		P0A9P9	P45577
P0ACZ8	P0ACZ8		P0A9U3	P0AAH8
P0AE30	P0AE30		P0AAF6	P0AC47
P0AED0	P0AED0		P0AAF6	P0ACJ8
P0AEE1	P0AEE1		P0AAF6	P28903
P0AFG6	P0AFG6		P0AAF6	P75862
P0AFI0	P0AFI0		P0AAF6	P76484
P0AFT5	P0AFT5		P0AAG0	P77308
P0AGJ2	P0AGJ2		P0AAG8	P71229
P0C058	P0C058		P0AAH8	P69432
P10346	P10346		P0AAI1	P16703
P11880	P11880		P0ABE2	P39360
P14175	P14175		P0ABV6	P76086
P14900	P14900		P0ACJ8	P71229
P21599	P21599		P0ACL5	P0ACN7
P22939	P22939		P0ACL5	P37671
P23836	P23836		P0ACN7	P0AEJ8
P23878	P23878		P0ACN7	P77295
P24242	P24242		P0ACN7	Q46864
P31552	P31552		P0ACP7	P64503
P32132	P32132		P0ACR0	P77425
P33594	P33594		P0ACS9	P33931
P37647	P37647		P0ACT6	P76245
P37759	P37759		P0ACZ4	P19323
P37773	P37773		P0AFI7	P33593
P39353	P39353		P0AFL6	P39360
P39831	P39831		P0AFT8	P67660
P52052	P52052		P0AGA6	P39834
P52106	P52106		P0AGA6	P45577
P52612	P52612		P0AGA6	P75862
P69228	P69228		P10378	P76121
P69931	P69931		P10378	P77378
P76340	P76340		P10441	P32669
P77279	P77279		P16678	P16685
P77376	P77376		P16678	P37631
P77396	P77396		P22256	P33014
P77434	P77434		P22256	P39367
P77539	P77539		P22731	Q46868
P77615	P77615		P23862	P77467
P77732	P77732		P25516	P31551
P77806	P77806		P26648	Q46851
Q47150	Q47150		P27254	P77467
Q57083	Q57083		P28638	P37671
P0A6Y8	P28304		P32669	P33919
P0A7C6	P37095		P33014	P75691
P15034	P60560		P33593	P76097
P0A898	P32132		P33931	P64616
P0A6F5	P0A9B6		P36560	P38105
P07017	P0AE67		P36771	Q46811
P15034	P15288		P39360	P76061
P0CE47	P0CE48		P42624	P67660
P0A972	P0AEQ6		P75862	P77467
P0A9B2	P25714		P76484	Q46851
P75957	P75958		P77467	P77737
P23886	P29018		P0A776	P0AA39
P76398	P76399		P0ABU9	P0ABV6
P0AFC3	P33607		P0A9F6	P0A9I3
P0AFC3	P0AFE8		P0A6B7	Q1R8K8
P0AFC3	P0AFF0		P06710	P0ACS5
P0AAJ3	P32176		P07014	P0A776
P0ACE0	P69741		P0A6B7	P28911
P0A912	P75958		P0A6K1	P0A776
P77522	P77667		P0A776	P0AC47
P77499	P77667		P0A8Z0	P0AEP9
P77667	P77689		P0A9F9	P39391
P77444	P77667		P0A9F9	P75728
P0AF26	P19319		P0A9M2	P75679
P03018	P23909		P32669	P75679
P09152	P12281		P37671	P75679
P0A6X1	P23893		P39360	P76611
P76339	P76340		P71229	P75679
P23883	P76016		P77460	P77467
P06996	P0C0V0		P0A796	P37440
P76014	P76016		P0ACS5	P75959
P0AGB3	P0AGD7		P06722	P76217
P03018	P0A8T7		P0AFP6	Q46856
P06996	P06996		P0A6F5	P0A9G2
P07604	P07604		P07821	P39298
P07464	P07464		P0A6F5	P77743
P77444	P77444		P09833	P0A6F5
P06721	P06721		P0A9U6	P22731
P0A9T0	P0A9T0		P0A6F5	P77503
P36673	P36673		P0AC41	P77467
P77791	P77791		P0A717	Q47005
P00935	P00935		P0ACM5	P23841
P0A6L4	P0A6L4		P07109	P0A6F5
P37344	P37344		P0A6F5	P0AE39
P03018	P03018		P0A6F5	P0A9F6
P15082	P15082		P03030	P27129
P76251	P76251		P0A6F5	Q46851
P32144	P32144		P0A6F5	P63386
P11447	P11447		P0A6F5	P0ABT5
P27111	P27111		P0A6F5	P45769
P23522	P23522		P0A6V1	P39321
P76082	P76082		P0A6Y8	P37685
P76084	P76084		P0A6B7	P0A7E3
P75682	P75682		P0ADC1	P0AGA6
P76469	P76469		P0ACN7	P69797
P67662	P67662		P0A6F5	P16679
P76016	P76016		P0A6F5	P16677
Q47083	Q47083		P0A717	P0AF63
P23837	P23837		P0A6F5	P39343
P31129	P31129		P0A6F5	P15031
P0AE82	P0AE82		P0A6F5	P39376
P0A786	P0A786		P02916	P10907
P0AF28	P0AF28		P10907	P68183
P0AB91	P0AB91		P16678	P16688
P00805	P0A805		P16678	P16687
P00805	P25535		P09030	P0A9V1
P00805	P32712		P0AE39	P77808
P00805	P76502		P0ABM1	P33931
P00893	P0A7X6		P10443	P33593
P00895	P0AAB8		P07813	P76245
P02925	P07813		P02930	P76398
P02925	P33129		P02930	P76399
P02925	P75767		P22256	P25526
P02929	P0ABV2		P0ABT2	P0AEQ6
P02929	P37759		P0AAG0	P0AEF8
P03004	P0ACF0		P0AAG0	P0AEG1
P03004	P66817		P0A9R7	P0AC30
P03018	P23843		P76397	P76399
P04825	P09152		P63386	P64604
P04825	P11349		P0AAG0	P23847
P04825	P19319		P0AEQ6	P0AG82
P04983	P0AEE5		P00562	P0A959
P04983	P0AEV4		P07658	P39400
P04983	P16685		P22256	P37685
P05704	P45543		P00370	P06986
P05827	P0A9I1		P0A955	P52643
P05827	P23862		P0AEV1	P76245
P05827	P31666		P00370	P76149
P06710	P0ACS5		P0A6V1	P60651
P07003	P10378		P06972	P07821
P07821	P75957		P0AAG3	P0AER3
P08368	P0AGI4		P0AAH8	P0AGH3
P08368	P24193		P0AAH8	P0AGH5
P09153	P0ABB0		P0A9X1	P39832
P09153	P0AFB5		P76397	P76398
P09153	P68688		P07821	P07822
P09546	P37759		P04816	P22731
P0A6A8	P0A953		P04816	P0A9S7
P0A6E9	P75966		P75797	P75798
P0A6K3	P0A9S1		P03959	P10907
P0A6Z6	P68688		P02378	P24169
P0A725	P14900		P0A7P5	P24169
P0A754	P0AAF3		P0AEU0	P52094
P0A7C2	P0A7G6		P09835	P0AGA6
P0A7C2	P76066		P06716	P17315
P0A7C2	P76161		P0A996	P75691
P0A7C2	P77396		P0A9A6	P0A9R7
P0A7K2	P37387		P0A9T4	P0AFI5
P0A7W7	P52612		P0ABV6	P0AE78
P0A7W7	Q46802		P02358	P32701
P0A7X6	P22731		P37626	P37689
P0A805	P0ABB0		P0ABL8	P33931
P0A805	P15047		P06986	P0A9J8
P0A823	P0AFT5		P07330	P0AED5
P0A8A8	Q46802		P0A6A8	P0A6B7
P0A8F8	P21362		P0A8Q6	P42588
P0A8F8	P39452		P0A9V1	P0AF98
P0A8I3	P26266		P0A9V1	P0ADV9
P0A8X4	P0ACG1		P0A9V1	P0ADC6
P0A9A6	P14900		P08200	P0AA25
P0A9A6	P37773		P0A9V1	P0AA25
P0A9B2	P0A9B6		P0A776	P0AG55
P0A9C9	P75957		P0A6Y5	P33593
P0A9E0	P77396		P28635	P75691
P0A9F1	P39353		P36683	P37685
P0A9F3	P0DM85		P07650	P37685
P0A9F3	P76035		P00509	P37685
P0A9G4	P0ACS5		P25553	P43672
P0A9G4	P33358		P0A6H5	P0A8S1
P0A9L3	P0AAL9		P0A8X0	P32701
P0A9L3	P37629		P0A940	P25526
P0AAF6	P28903		P0A9M2	P37617
P0AAG0	P77308		P0A9X4	P0AAH0
P0AAH8	P69432		P0AAH0	P0AEI1
P0AAM7	P75679		P0AAH0	P0C8J6
P0ABA4	P0ABB0		P0ACE0	P63386
P0ABA4	P0ABB4		P0ADF6	P25553
P0ABA6	P0ABB4		P0AE18	P76245
P0ABB0	P17315		P08622	P0AAH0
P0ABB0	P67660		P0AF63	P75876
P0ABQ4	P0ACJ0		P0ACI0	P0AFP4
P0ABV2	P41443		P0AFP4	P16687
P0ABV2	P69789		P0A776	P0AG44
P0ABY2	P69228		P09551	P25526
P0AC55	P14900		P0A6H5	P0AAH0
P0AC55	P27249		P0A776	P0A7T7
P0AC62	P68688		P0A776	P0AG24
P0ACE3	P0ACF8		P0A776	P75864
P0ACF4	P75679		P0A776	P21499
P0ACJ0	P0AFW4		P0A7I0	P71229
P0ACJ0	P76035		P0A7Z4	P0AFP4
P0ACJ8	P77444		P0A8M3	P32701
P0ACL5	P0AFB5		P23839	P32701
P0ACL5	P23893		P33195	P37685
P0ACL5	P36673		P76558	P77333
P0ACZ8	P76340		P25526	P36683
P0AD01	P0AEC8		P07650	P25526
P0AD68	P17952		P24186	P25553
P0AE06	P39325		P0A940	P25553
P0AE06	P64602		P25553	P33195
P0AEC0	P75958		P25553	P36683
P0AED0	P24203		P0A6B7	P32177
P0AEE1	P0AFH8		P0A6I6	P0A8Z0
P0AEE1	P75849		P0A776	P0AGJ5
P0AEE3	P0AFX7		P10441	P33226
P0AEL8	P0AFB5		P0A6F5	P33593
P0AF28	P0AFA2		P0A9A6	P0AAH0
P0AFB5	P69681		P0A7B1	P0AAF6
P0AFI2	P20083		P06993	P0AAH0
P0AFJ5	P31828		P0A6H1	P0AAH0
P0AFT8	P77806		P0A817	P0AAH0
P0AFU4	P71229		P0AAH0	P77488
P0AFU4	Q06065		P37440	P45468
P0AG11	P10908		P23839	P31462
P0AG11	P30749		P45463	P76316
P0AG11	P42599		P0ABM5	P33931
P0AG11	P77460		P02930	P0AE06
P0AGJ2	P15770		P0A786	P0A7F3
P0AGJ2	P28630		P77499	P77522
P0C8J8	P30750		P02930	P31224
P0DMC7	Q46864		P0ABU7	P0ABV2
P13033	P77806		P30750	P31547
P14900	P39362		P13024	P32176
P15033	P17952		P0AAN1	P69741
P17444	P23878		P13024	P24183
P17446	P60785		P0AAJ3	P24183
P18811	P62395		P07913	P0A6F5
P19636	P39265		P03004	P0ACB0
P19932	P69739		P03018	P23367
P20966	P75958		P06609	P06611
P23862	P77732		P77499	P77689
P24242	P39208		P08368	P08401
P24242	P39220		P21865	P21866
P24242	P39363		P38684	P39453
P24242	P40191		P76015	P76016
P24242	P45544		P0ADZ7	P31224
P24242	P75862		P50456	P69786
P24242	P76061		P0A9H3	P31473
P24242	P77174		P08839	P0AA04
P25437	P52614		P00452	P69924
P28630	P30750		P0AC55	P69681
P30750	P37759		P02930	P75830
P30750	P37766		P0DMC7	P39838
P30750	P39284		P08400	P0AFJ5
P30750	P45771		P0ABJ9	P0ABK2
P30750	P60664		P0AEC3	P75957
P30750	P64455		P09152	P11350
P30750	P68688		P0AAJ5	P32176
P30750	P69902		P0ACD8	P69741
P30750	P69910		P0A930	P76387
P30750	P76396		P0ABL5	P33934
P30750	P77161		P00579	P09377
P30750	P77434		P0ACZ8	P77485
P30750	P77444		P0A6P1	P0CE47
P30750	P77493		P0ACD8	P69739
P30750	P77580		P04152	P0AG11
P30750	P77585		P0AFI2	P22523
P30750	P77689		P0A6P1	P0CE48
P30750	P77806		P00861	P0AE88
P30750	Q47690		P00893	P00894
P33014	P36673		P00956	P02925
P37629	P77444		P02942	P0A964
P37629	P77806		P03004	P18843
P37636	P75824		P03004	P76514
P37908	P75958		P04825	P19318
P39367	P60785		P05055	P0A8J8
P45759	P60422		P05055	P21507
P62623	P77279		P06987	P0ACA7
P64519	P76034		P07004	P0AFT5
P64534	P69910		P07017	P0A964
P68646	P77398		P08142	P0ADF8
P68646	P77806		P08142	P0ADG1
P68688	P75679		P08390	P21599
P69423	P69428		P09152	P0AF26
P69425	P69428		P09152	P19317
P69741	P75824		P09373	P15082
P69741	P77390		P0A6E6	P0ABB0
P69741	P77580		P0A6E6	P0ABB4
P69931	P75679		P0A870	P30126
P75679	P77806		P0A8J8	P21513
P75946	P75958		P0A988	P69931
P76143	Q46793		P0A9D4	P0ABK5
P77434	P77585		P0A9F1	P30750
P77460	P77467		P0A9R4	P0AAC8
P77467	P77737		P0A9X9	P25888
P06715	P06715		P0A9Z1	P0AF90
P0A870	P0A870		P0A9Z1	P69681
P0A8N5	P0A8N5		P0AAF3	P28635
P0A953	P0A953		P0AAM7	P16431
P0A991	P0A991		P0AAM7	P24192
P0A9B2	P0A9B2		P0AAM7	P43674
P0A9P0	P0A9P0		P0ABH7	P76407
P0A9Q1	P0A9Q1		P0ACF8	P64467
P0A9Q7	P0A9Q7		P0AF28	P27896
P0A9S3	P0A9S3		P0AFG3	P0AFG6
P0AA16	P0AA16		P10443	P77806
P0AAC8	P0AAC8		P11349	P19317
P0AAI5	P0AAI5		P11349	P42593
P0ABB4	P0ABB4		P15082	P76092
P0ABP8	P0ABP8		P16433	P30750
P0AC38	P0AC38		P17410	P77396
P0ACF0	P0ACF0		P17952	P39328
P0ACF4	P0ACF4		P19317	P19318
P0AD57	P0AD57		P19317	P19319
P0AE88	P0AE88		P19318	P42593
P0AEK2	P0AEK2		P21507	P21513
P0AEK4	P0AEK4		P21507	P36979
P0AEP3	P0AEP3		P21599	P23930
P0AFU4	P0AFU4		P22939	P33221
P0C054	P0C054		P22939	P77609
P0DMC7	P0DMC7		P31806	P63177
P15034	P15034		P37765	P75864
P21889	P21889		P60785	P64423
P30750	P30750		P64503	P76268
P37095	P37095		P69441	P77806
P37666	P37666		P69783	P69786
P37744	P37744		P26458	P26459
P38684	P38684		P0A744	P0ACJ0
P45759	P45759		P0AF26	P19319
P52095	P52095		P03018	P23909
P63177	P63177		P07017	P07364
P66817	P66817		P0AFM6	P37344
P69503	P69503		P09152	P12281
P69908	P69908		P09152	P32125
P69910	P69910		P09152	P32173
Q93K97	Q93K97		P18392	P52108
P07117	P07117		P76339	P76340
P32705	P32705		P23883	P76016
P0ABL5	P0ABL5		P02931	P08083
P0AES4	P33012		P03018	P0A8V2
P0A9Z1	P30870		P0ADC3	P61316
P0A9H3	P52095		P0A910	P0C0V0
P0A7L0	P0A978		P0C077	P0C079
P0A9P0	P77721		P0AAW9	P31224
P76092	P77398		P00579	P0A7C2
P0A9P0	P52037		P00579	P0A9E0
P0AGG4	P14900		P00579	P77396
P76092	P76340		P00805	P0A805
P03018	P0A9P0		P00805	P25535
P0A6F5	P77279		P00805	P32712
P06959	P24230		P00805	P76502
P06959	P67087		P00888	P39834
P27862	P32132		P00888	P68646
P16528	P67910		P00893	P0A7X6
P06959	P30014		P00893	Q46864
P06959	P0AED9		P00895	P0AAB8
P06959	P32053		P00926	P30750
P0A9P0	P75989		P00936	P05827
P0A9P0	P39346		P00960	P69741
P0A6Y8	P0AC38		P02359	P37765
P06959	P0ADI0		P02925	P06612
P0C054	P0C058		P02925	P07813
P0AFG6	P77717		P02925	P15042
P0A7V0	P0A9Q7		P02925	P19930
P36879	P69910		P02925	P33129
P15877	Q46925		P02925	P39336
P0A6Y8	P0AES4		P02925	P75767
P0A6M8	P0CE47		P02929	P37759
P0ABJ9	P26459		P02931	P76129
P07821	P39298		P03004	P60422
P0A6Y8	P0C0V0		P03018	P25665
P0A7B1	P30864		P03817	P77396
P0A6Y8	P10346		P04825	P09152
P0AFG6	P22525		P04825	P11349
P0AF28	P31434		P04825	P19319
P18843	P21363		P04846	P0AGJ2
P0A9U6	P22731		P04983	P06993
P07604	P35340		P04983	P0A805
P0AC41	P77467		P04983	P0AEE5
P0A6F5	P76251		P04983	P0AEV4
P0A6F5	P33371		P04983	P16685
P00452	P33363		P04983	P28638
P0A6F5	P77732		P04983	Q46864
P0A6F5	P77396		P04983	Q46896
P0A6Y8	P16700		P05020	P0AGJ2
P0A935	P14175		P05100	P30750
P0A6F5	P52052		P05523	P24242
P04983	P0A850		P05704	P45543
P0A9J6	P0AA16		P05827	P0A9I1
P12758	P32176		P05827	P23862
P0A6F5	P16679		P05827	P31666
P0AC41	P0AEC8		P06134	P69931
P0ACF0	P0AF59		P06616	P24242
P0A6F5	P39361		P06864	P25437
P02942	P69826		P07003	P10378
P0A717	P0A9Q1		P07117	P17993
P0ABB0	P68699		P07117	Q46864
P16659	P52612		P07364	P52612
P07017	P0A9H9		P08337	P0AC47
P07017	P07330		P08337	P37909
P07017	P07363		P08337	P39834
P07017	P75942		P08368	P0AGI4
P0AES4	P26608		P08368	P24193
P0ABZ1	P52612		P08839	P0ACL5
P0ABZ1	P0AES4		P09147	P09153
P52612	P75942		P09147	P0A6Z6
P0A817	P52612		P09147	P0A805
P0A8S9	P52612		P09147	P0AAK4
P0AG07	P52612		P09147	P0AAL6
P75830	P75831		P09147	P0ABW5
P03004	P0AEF0		P09147	P0AFT8
P14175	P14176		P09147	P39391
P0AFM2	P14175		P09147	P39409
P0AGF2	Q46927		P09147	P39834
P0ABJ9	P56100		P09147	P68646
P16678	P16688		P09147	Q46919
P16678	P16687		P09153	P0ABB0
P0A6A8	P39333		P09153	P0AFB5
P02413	P0A9P6		P09153	P68688
P0AAM7	P0ACE0		P09377	P17410
P0AF67	P63177		P09378	P0A7C2
P0AAB8	P21367		P09391	P0ACJ0
P0AB61	P77539		P09546	P37759
P06959	P0AFG8		P09980	P45577
P06959	P33224		P09996	P76079
P06959	P77399		P0A6E9	P75966
P00452	P37146		P0A6K3	P0A9S1
P37765	P75829		P0A6K3	P0AGJ2
P00452	P39452		P0A6W9	P30750
P37146	P39452		P0A6X7	P0A8F8
P06996	P36979		P0A6Z6	P68688
P37634	P37765		P0A725	P14900
P30871	P37765		P0A754	P0AAF3
P21513	P37765		P0A7A7	P18811
P37765	P75966		P0A7C2	P17410
P05055	P37765		P0A7C2	P76066
P06612	P15043		P0A7C2	P76161
P14081	P37765		P0A7G6	P0AG11
P14294	P15043		P0A7K2	P37387
P21507	P75829		P0A7M9	P0AFJ5
P10443	P33916		P0A7W7	P33594
P21507	P75864		P0A7W7	P52612
P21507	P36659		P0A7W7	Q46802
P02932	P30871		P0A805	P0ABB0
P06996	P30871		P0A805	P15047
P21507	P33594		P0A823	P0AFT5
P14081	P21507		P0A855	P24242
P06612	P37765		P0A887	P0AG11
P33224	P37765		P0A8A8	Q46802
P23830	P37765		P0A8F8	P0AEL8
P33916	P39199		P0A8F8	P21362
P02930	P76398		P0A8F8	P39452
P02930	P76399		P0A8I3	P26266
P0A932	P38134		P0A8N0	P24242
P0A6F1	P0A786		P0A8N0	P75957
P00968	P0A786		P0A8P6	P0A9E0
P0A6T1	P0A991		P0A8R9	P0AG11
P22256	P25526		P0A8V0	P0AFU4
P0A763	P37095		P0A8X4	P0ACG1
P0A867	P33570		P0A9A6	P14900
P24173	P25742		P0A9A6	P37773
P24173	P37692		P0A9C9	P75957
P25742	P37692		P0A9E0	P17410
P0AA16	P0AEC3		P0A9E0	P37909
P0A6F9	P0ABV2		P0A9E0	P39829
P19642	P69783		P0A9E0	P39834
P08400	P0AA16		P0A9E0	P76275
P0AG90	P0AGD7		P0A9F1	P39353
P0AEF8	P37313		P0A9F1	Q57083
P0AEG1	P37313		P0A9F3	P76035
P0AAG0	P37313		P0A9I1	P0ACJ0
P23836	P38097		P0A9I5	P69741
P0AAF6	P0AE30		P0A9L3	P0AAJ8
P0AE30	P0AE34		P0A9L3	P0AAK4
P0AAG0	P0AEF8		P0A9L3	Q47719
P0AAG0	P0AEG1		P0A9M2	P37636
P0AEQ6	P10346		P0A9Q5	P0AG11
P0ADC3	P75957		P0A9Q5	P76079
P0ADC3	P75958		P0A9X9	P45577
P0ABJ9	P26458		P0A9Z1	P27249
P0ABK2	P26459		P0AA25	P69741
P23886	P60752		P0AAB8	P0ABW5
P23886	P69874		P0AAB8	P76344
P0ABJ1	P26459		P0AAB8	P77165
P20966	P36672		P0AAF3	P75691
P0AAG5	P77265		P0AAM7	Q79E92
P76397	P76399		P0AAN5	P30750
P37636	P76398		P0AAY6	P0AGJ2
P0ADC6	P60752		P0AB01	P0ABB4
P60752	P64606		P0AB49	P0ABB0
P0AFK6	P60752		P0ABA0	P0ABB0
P09323	P20966		P0ABA6	P0ABB0
P09323	P19642		P0ABB0	P17315
P09323	P69786		P0ABB0	P28912
P09152	P0AF32		P0ABB0	P39391
P0AF32	P19319		P0ABB0	P67660
P33599	P33607		P0ABB0	P77234
P31979	P33607		P0ABE2	P69741
P33602	P33607		P0ABE2	P76079
P0AFD6	P0AFE8		P0ABI8	P77806
P0AFC7	P0AFF0		P0ABK5	P30750
P0AFF0	P33599		P0ABQ4	P0ACJ0
P0AFD1	P0AFF0		P0ABV2	P41443
P0AFF0	P31979		P0ABV2	P69789
P0AFF0	P33602		P0ABY2	P69228
P0AFD4	P0AFF0		P0ABZ1	P24242
P0AFD6	P0AFF0		P0AC55	P27249
P0AFE4	P0AFF0		P0AC92	P30750
P0AFH2	P0AFH6		P0ACE3	P0ACF8
P0AFH2	P76027		P0ACF4	P39405
P0AFH2	P77737		P0ACI6	P31658
P0AFH6	P76027		P0ACJ0	P0AFW4
P0AFH6	P77737		P0ACJ0	P76035
P33915	P33916		P0ACJ8	P77398
P23847	P37313		P0ACJ8	P77444
P02924	P0AAF3		P0ACL5	P0AFB5
P0AAG0	P23847		P0ACL5	P23893
P30750	Q47537		P0ACL5	P36673
P0AE06	P37637		P0ACP1	P16384
P37636	P37637		P0ACR7	P30750
P02930	P37636		P0ACS2	P18776
P0AAJ5	P24183		P0ACS2	Q79E92
P24183	P32176		P0ACZ4	P0AFB8
P02925	P37387		P0AD01	P0AEC8
P0A9K9	P45523		P0AD17	P37313
P0AAJ8	P69741		P0AD57	Q46864
P23843	P77348		P0AD68	P17952
P18775	P19318		P0ADR8	P28304
P0A9K9	P69739		P0AE06	P39325
P0ACE0	P69739		P0AE06	P64602
P69739	P69741		P0AE82	P76086
P00562	P77434		P0AEC0	P75958
P28304	P76113		P0AED0	P24203
P0ADI4	P15047		P0AED0	P37348
P15639	P23882		P0AEE1	P0AFH8
P0ABQ4	P23882		P0AEE1	P75849
P15034	P27248		P0AEE1	P76407
P04805	P0A9D2		P0AEE3	P0AFX7
P0A9D2	P28304		P0AEF4	P69741
P00893	P14294		P0AEF4	P76079
P22939	P62623		P0AEI6	P30750
Q46810	Q46814		P0AEJ4	P42615
P18843	P21889		P0AES4	P0AES6
P0A6L2	P18843		P0AF82	P69741
P00888	P0A9J8		P0AF90	P0AFB5
P24173	P27128		P0AFB5	P27249
Q46799	Q46814		P0AFB5	P69681
P24174	P38134		P0AFI5	P69931
P20966	P69811		P0AFJ5	P31828
P09323	P69811		P0AFJ5	P77221
P10903	P19318		P0AFL6	P30750
P33607	P77423		P0AFT8	P77806
P05704	P0AE67		P0AFU4	P39409
P24173	P25741		P0AFW4	P30750
P25741	P37692		P0AG11	P10908
P0AAF6	P0AE34		P0AG11	P30749
P06972	P07821		P0AG11	P42599
P0A9S7	P22731		P0AGB6	P18811
P0AAH8	P0AGH3		P0AGB6	P52612
P0AAH8	P0AGH5		P0AGJ2	P15770
P0AAH4	P0AAH8		P0AGJ2	P28630
P0A9U1	P0AFP9		P0C037	P32132
P0AFP9	P0AFQ2		P10151	P69228
P0A9U1	P0AFQ2		P10378	P30750
P07109	P0AE34		P12295	P75957
P0AFT2	P23886		P13033	P77806
P0ABI8	P26459		P14175	P75826
P23876	P23877		P14900	P39362
P20966	P32154		P15005	P63177
P76397	P76398		P15033	P17952
P20966	P54745		P15047	P64559
P54745	P69801		P15070	P52612
P0AFC7	P33607		P17109	P37647
P0AFD1	P33607		P17444	P23878
P0AFD4	P33607		P17446	P60785
P0AFD6	P33607		P17952	P77609
P0AFE4	P33607		P18811	P62395
P0AFC7	P0AFE8		P19636	P39265
P0AFE8	P33599		P19930	P69739
P0AFD4	P0AFE8		P19932	P69739
P0AFE8	P33607		P22634	P37313
P0AFF0	P33607		P23522	P33014
P0AFE8	P0AFF0		P23862	P24242
P07017	P0AEC5		P23862	P75957
P04983	P0AFT2		P23862	P77732
P0ABU9	P0ABV2		P23882	P45577
P0A9U1	P0AFN6		P23893	Q46864
P0AFN6	P0AFP9		P24178	P30750
P0AFP9	P37624		P24242	P39208
P0AFQ2	P37624		P24242	P39220
P0AFU0	P33916		P24242	P39363
P07821	P07822		P24242	P40191
P04816	P22731		P24242	P45544
P0AEK7	P32176		P24242	P75862
P0AEL0	P32176		P24242	P76061
P0ABL5	P33937		P24242	P77174
P0AAL3	P0ABL5		P25437	P52614
P0ABK9	P11349		P26266	P68644
P30859	P30860		P26266	P76015
P04816	P0A9S7		P26266	P76177
P0AG78	P75853		P28630	Q47150
P0AEK7	P24183		P30125	Q47147
P33590	P33593		P30131	P30750
P0AG78	P16700		P30147	P30750
P0AFL3	P45523		P30750	P37766
P0A8J8	P0AEB2		P30750	P39284
P06971	P0ABV2		P30750	P60664
P05704	P0A9C9		P30750	P64455
P0AG78	P63284		P30750	P69902
P0AEC3	P32176		P30750	P76396
P24183	P61889		P30750	P77161
P0A6F5	P0A9P0		P30750	P77493
P00893	P0A6F5		P30750	P77580
P02931	P19934		P30750	P77585
P03004	P05833		P30750	P77689
P03004	Q47523		P30750	Q47690
P31223	P31224		P31802	P75957
P09152	P11351		P32132	P45577
P08839	P0A6A3		P32132	P75864
P02932	P11457		P32669	P37636
P09152	P28694		P33014	P36673
P24255	P37344		P33018	Q47274
P07017	P07365		P37313	P76938
P07019	P10121		P37636	P75824
P02342	P03024		P37773	P42624
P30847	P69228		P37908	P75958
P0AFU4	P52101		P39265	P76162
P0A910	P39099		P39367	P60785
P02931	P09883		P45759	P60422
P25718	P39099		P52062	P69741
P0C0V0	P25718		P62623	P77279
P0ACQ4	P0ACQ4		P64503	P76034
P0A9D4	P0A9D4		P64519	P76034
P0A8V6	P0A8V6		P64534	P69910
P05704	P05704		P68646	P77398
P0A9D2	P0A9D2		P68646	P77806
P00888	P00888		P68688	P77174
P05707	P05707		P69423	P69428
P06129	P06129		P69425	P69428
P46118	P46118		P69741	P75824
P0A962	P0A962		P69741	P77390
P18335	P18335		P69741	P77580
P0ACI6	P0ACI6		P69931	Q46864
P17445	P17445		P71237	P76079
P46068	P46068		P75946	P75958
P06846	P06846		P75958	Q46855
P15047	P15047		P77174	Q46802
P0A9B6	P0A9B6		P77434	P77585
P13669	P13669		P77444	Q46896
P80668	P80668		Q06065	Q06067
P26266	P26266		Q47149	Q47150
P36645	P36645		P0A6Y8	P28304
P05827	P05827		P0A7C6	P37095
P76268	P76268		P15034	P60560
P76143	P76143		P0A898	P32132
P18811	P18811		P36879	P69910
P31660	P31660		P0A6F5	P0A9B6
P32670	P32670		P07017	P0A9H9
P38035	P38035		P07017	P0AE67
P39361	P39361		P07017	P07363
P39161	P39161		P15034	P15288
P30864	P30864		P0A972	P0AEQ6
P76034	P76034		P0A9B2	P25714
P77245	P77245		P0AFC3	P33607
P37767	P37767		P0AFC3	P0AFE8
P52101	P52101		P0AFC3	P0AFF0
P52598	P52598		P0AAJ3	P32176
P37641	P37641		P0ACE0	P69741
P37686	P37686		P0A912	P75958
P39333	P39333		P77522	P77667
P75974	P75974		P77667	P77689
P77559	P77559		P00893	P0A6F5
P76446	P76446		P02931	P19934
P39386	P39386		P24255	P37344
P37013	P37013		P0A6X1	P23893
P0AGF2	P0AGF2		P76014	P76016
P21363	P21363		P0AGB3	P0AGD7
P00452	P68688		P03018	P0A8T7
P00646	P06129		P02929	P0ABV2
P02929	P06129		P0A6A8	P0A953
P02931	P0C0V0		P0A6F3	P69783
P03024	P0ACF0		P0A7C2	P0A7G6
P06993	P0CE48		P0A9F3	P0DM85
P08839	P69783		P0A9G4	P33358
P0A6F3	P69783		P0A9L3	P0AAL9
P0ABA0	P0ABB4		P0A9L3	P37629
P0AES2	Q46915		P0AAM7	P75679
P0C0V0	P45523		P0ABA4	P0ABB0
P0CE48	P37009		P0ABA4	P0ABB4
P11349	P11350		P0ABA6	P0ABB4
P76077	P76079		P0ACF4	P75679
P76082	P77467		P0AFI2	P20083
P02942	P02942		P0AFU4	P71229
P06959	P06959		P0AG11	P77460
P09152	P09152		P0C8J8	P30750
P0ACJ0	P0ACJ0		P0DMC7	Q46864
P0AEC8	P0AEC8		P28630	P30750
P15043	P15043		P30750	P45771
P21165	P21165		P37629	P77444
P21866	P21866		P37629	P77806
P23882	P23882		P68688	P75679
P27302	P27302		P69931	P75679
P30125	P30125		P75679	P77806
P33371	P33371		P76143	Q46793
P33590	P33590		P0AES4	P33012
P37765	P37765		P0A9Z1	P30870
P38134	P38134		P0A7L0	P0A978
P39346	P39346		P0A9P0	P77721
P45523	P45523		P76092	P77398
P45799	P45799		P0A9P0	P52037
P76187	P76187		P0AGG4	P14900
P77499	P77499		P76092	P76340
P14407	P14407		P0A6F5	P77279
P23893	P23893		P06959	P24230
P0A8N3	P0A8N3		P21165	P33643
P07913	P07913		P04395	P06959
P76372	P76372		P06959	P67087
P37636	P37636		P27862	P32132
P37637	P37637		P0ABU0	P67910
P52076	P52076		P0A9P0	P0AAR3
P52108	P52108		P16528	P67910
P77667	P77667		P0A8N3	P43672
P0CE47	P39408		P37678	Q93K97
P0CE47	P30750		P0A6Y8	P0AAI5
P0CE47	P23367		P06959	P30014
P0CE47	P15038		P06959	P0AED9
P0CE47	P61517		P0A7C2	P0A7W1
P0A6Y5	P0CE47		P06959	P32053
P04951	P0CE47		P0A9P0	P75989
P0CE47	P76251		P0A6Y8	P0AC38
P21165	P33643		P0A9B2	P0A9H9
P04395	P06959		P36938	P37666
P0ACS5	P75959		P06959	P0ADI0
P0A6Z6	P0CE47		P0AFG6	P77717
P0ADX9	P0CE47		P0A7V0	P0A9Q7
P0AG30	P0CE47		P0AEK4	P0AF90
P0ABU0	P67910		P75960	P77376
P0CE47	P17888		P15877	Q46925
P06959	P07604		P0A6Y8	P0AES4
P0CE47	P63389		P0A6M8	P0CE47
P0A9P0	P0AAR3		P0A9K9	P14900
P0CE47	P77756		P0A6Y8	P0C0V0
P0A8N3	P43672		P0A7B1	P30864
P0CE47	P10441		P0A843	P24251
P0CE47	P23909		P00722	P03023
P37678	Q93K97		P00582	P0A9G4
P0A6Y8	P0AAI5		P0A6Y8	P10346
P0A8J4	P0CE47		P0ACA7	P60422
P0A959	P0CE47		P30860	P39177
P0AFQ7	P0CE47		P0AFG6	P22525
P0CE47	P22634		P38684	P60422
P00956	P0CE47		P0AF28	P31434
P0A7C2	P0A7W1		P09152	P0A7V8
P0A9B2	P0A9H9		P0AEP3	P37051
P36938	P37666		P04079	P23843
P0CE47	P33590		P18843	P21363
P0AEK4	P0AF90		P07604	P35340
P75960	P77376		P0A6F5	P76251
P31224	P37637		P21507	P64517
P02925	P39265		P0A6F5	P33371
P0A9Y6	P0ACF0		P00452	P33363
P0A9Y6	P0ACF8		P0A6F5	P77732
P18335	P36659		P0A6F5	P77396
P18335	P29745		P0A6Y8	P16700
P0DMC7	P76576		P15038	P37095
P0AEE1	P0AEZ9		P77615	Q46899
P0ADB1	P0AEE1		P0AGF2	P18843
P0AEE1	P37194		P0A935	P14175
P0ADA5	P0AEE1		P0A6F5	P52052
P0AEE1	P64596		P0AD57	P60422
P0A996	P37647		P0AFJ5	P60624
P0A9K9	P14900		P06715	P18843
P0A843	P24251		P0A921	P37641
P00722	P03023		P0A9D4	P18843
P00582	P0A9G4		P04983	P0A850
P0ACA7	P60422		P0A9J6	P0AA16
P30860	P39177		P00935	P18843
P07003	P75825		P0A7V3	P16528
P38684	P60422		P0AC41	P0AEC8
P09152	P0A7V8		P0ACF0	P0AF59
P0AEP3	P37051		P0AAZ4	P37773
P04079	P23843		P0A6F5	P39361
P0A9B2	P52125		P02942	P69826
P21507	P64517		P0A7E9	P0ABP8
P0DMC7	P76243		P0A717	P0A9Q1
P15038	P37095		P0ABB0	P68699
P77615	Q46899		P16659	P52612
P0AGF2	P18843		P0AEM4	P0AES4
P0AD57	P60422		P29744	P52612
P0AFJ5	P60624		P31129	P75942
P06715	P18843		P31129	P52627
P0A921	P37641		P0AE67	P0AES4
P0A9D4	P18843		P07017	P07330
P00935	P18843		P07017	P75942
P0A7V3	P16528		P0AEM6	P52612
P0AAZ4	P37773		P26608	P52612
P36673	P39333		P0AES4	P26608
P0A7E9	P0ABP8		P0ABY2	P52612
P13035	P69908		P0ABZ1	P52612
P28635	P69908		P0ABZ1	P0AES4
P0A6J5	P0ABB0		P0A6S0	P52612
P0A7E1	P0ABB0		P52612	P75942
P0A7L0	P0ABB0		P0A817	P52612
P0A7R1	P0ABB0		P0A8S9	P52612
P37194	P69908		P39280	P52612
P69908	P75818		P0AG07	P52612
P0ABJ9	P0ADW3		P0A7L8	P0AES4
P0ABB0	P25714		P0A7Q6	P0AES4
P06996	P25714		P0A7U3	P0AES4
P12758	P25714		P0A6U5	P0AES4
P02925	P25714		P75830	P75831
P0A9Q7	P25714		P03004	P0AEF0
P0ABB4	P25714		P14175	P14176
P03023	P25714		P0AFM2	P14175
P0A6F3	P0A6P9		P0AGF2	Q46927
P0ABH7	P0AD61		P0ABJ9	P56100
P00805	P25553		P0A6A8	P39333
P0A9B2	P25553		P02413	P0A9P6
P0A870	P0AEX9		P0AAM7	P0ACE0
P0A6Y8	P21889		P0AF67	P63177
P0A8N5	P15639		P0AAB8	P21367
P15639	P27302		P0AB61	P77539
P0A8N3	P61889		P06959	P0AFG8
P0AC38	P0AFB5		P06959	P33224
P0AEM4	P0AES4		P06959	P77399
P29744	P52612		P03004	P06961
P31129	P75942		P0AAM3	P16431
P31129	P52627		P00452	P37146
P0AE67	P0AES4		P37765	P75829
P0AEM6	P52612		P37146	P39452
P26608	P52612		P06996	P36979
P0ABY2	P52612		P37634	P37765
P0A6S0	P52612		P30871	P37765
P39280	P52612		P21513	P37765
P0A7L8	P0AES4		P21499	P37765
P0A7Q6	P0AES4		P37765	P43329
P0A7U3	P0AES4		P05055	P37765
P0A6U5	P0AES4		P06612	P15043
P08839	P11989		P14081	P37765
P21866	P52108		P14294	P15043
P0AA16	P0AE88		P08622	P09152
P0DMC7	P0DMC9		P21507	P75829
P09980	P0ACB0		P10443	P33916
P76194	P77522		P00490	P03018
P76194	P77689		P08622	P21507
P76194	P77499		P21507	P75864
P0A6Y8	P0AGF2		P21507	P36659
P0A717	P0AGF2		P17952	P31120
P10121	P60390		P02932	P30871
P13024	P76194		P06996	P30871
P0A7K2	P0AFI2		P31473	P52095
P0A9S3	P21599		P04951	P37095
P0A7G6	P0AAM7		P14081	P21507
P0A9B2	P0AFG0		P15043	P28905
P0A9P6	P0AG63		P06612	P37765
P0AE88	P0AG86		P33224	P37765
P0A9F3	P33230		P23830	P37765
P0A8N3	P76524		P15043	P28632
P0A8N3	P0AAM3		P33916	P39199
P28635	P30750		P0A932	P38134
P0AAM1	P69739		P0A6F1	P0A786
P0AGB3	P10121		P00968	P0A786
P0A843	P69425		P0A6T1	P0A991
P0A843	P69428		P0A763	P37095
P0A843	P69423		P0A867	P33570
P06996	P76506		P24173	P25742
P05719	P0ACF4		P25742	P37692
P06616	P0CE48		P0AA16	P0AEC3
P0A8I5	P21507		P0A6F9	P0ABV2
P0AG24	P21507		P19642	P69783
P09373	P21599		P08400	P0AA16
P03018	P06959		P0AG90	P0AGD7
P06959	P14294		P0AEF8	P37313
P06959	P24188		P0AEG1	P37313
P06959	P27305		P23836	P38097
P06959	P30871		P0AEQ6	P10346
P06959	P31806		P0ABJ9	P26458
P06959	P32177		P0ABK2	P26459
P06959	P36979		P23886	P69874
P06959	P37024		P0ABJ1	P26459
P06959	P43329		P20966	P36672
P06959	P45465		P0ADC6	P60752
P06959	P75829		P60752	P64606
P06959	P75990		P0AFK6	P60752
P03004	P06961		P09152	P0AF32
P07330	P0AED5		P0AF32	P19319
P05055	P0A9Y6		P33599	P33607
P09832	P21889		P31979	P33607
P0A6N1	P11349		P33602	P33607
P0A6N1	P33916		P0AFD6	P0AFE8
P0A717	P37765		P0AFC7	P0AFF0
P00956	P0A8N5		P0AFF0	P33599
P0A7L0	P0A9P6		P0AFD1	P0AFF0
P0A7M2	P15043		P0AFF0	P31979
P0A7S9	P0A9Y6		P0AFF0	P33602
P0A7V8	P37765		P0AFD4	P0AFF0
P0A7W1	P0CE48		P0AFD6	P0AFF0
P0A7W7	P0A9P6		P0AFE4	P0AFF0
P10408	P33371		P0AFH2	P77737
P10408	P33594		P0AFH6	P77737
P0A836	P0AFG6		P33915	P33916
P0A978	P0A9X9		P23847	P37313
P0A9A6	P0CE48		P02924	P0AAF3
P0A9P0	P0AFG8		P30750	Q47537
P0A6X3	P0A9P6		P02930	P37636
P0A9P6	P0AG24		P0AAJ5	P24183
P0A9X4	P0CE48		P0A9K9	P45523
P00452	P0AA25		P0AAJ8	P69741
P02931	P0AA25		P18775	P19318
P02925	P0AA25		P0A9K9	P69739
P19318	P19319		P0ACE0	P69739
P06996	P0AA25		P00562	P77434
P09152	P19319		P28304	P76113
P0A9B2	P0AA25		P0ADI4	P15047
P0A870	P0AA25		P15639	P23882
P0A9X9	P0AA25		P0ABQ4	P23882
P0A9L3	P0AA25		P15034	P27248
P0AA16	P0AA25		P04805	P0A9D2
P0AA25	P0ABB4		P00893	P14294
P0AA25	P0ABB0		P22939	P62623
P0AA25	P0AEK4		Q46810	Q46814
P0AA25	P0AEK2		P18843	P21889
P0AA25	P0ACF4		P0A6L2	P18843
P0AA25	P0AGD7		P00888	P0A9J8
P0AA25	P12758		P24173	P27128
P0AA25	P0DMC7		P24174	P38134
P0AA25	P21599		P20966	P69811
P0AA25	P32176		P09323	P69811
P0AAH0	P0CE48		P10903	P19318
P0AAH0	P0AES4		P33607	P77423
P0AF26	P11349		P05704	P0AE67
P0A7V0	P0ABB4		P24173	P25741
P0AC33	P14407		P25741	P37692
P00582	P11880		P0A9U1	P0AFP9
P0AFI2	P11880		P0A9U1	P0AFQ2
P0ACF8	P0AGE0		P07109	P0AE34
P0A717	P0AD61		P0AFT2	P23886
P0AEI1	P0CE48		P0ABI8	P26459
P0AES4	P0AFI2		P54745	P69801
P0AES4	P37349		P0AFC7	P33607
P0A968	P0AG30		P0AFD1	P33607
P0AFI2	P0AGE0		P0AFD4	P33607
P0AGE0	P15043		P0AFD6	P33607
P0A9Y6	P0AGJ5		P0AFE4	P33607
P02413	P15082		P0AFC7	P0AFE8
P02413	P28629		P0AFE8	P33599
P02932	P36979		P0AFD4	P0AFE8
P0C8J6	P0CE48		P07017	P0AEC5
P0A7V0	P0CE47		P04983	P0AFT2
P0A7W1	P0CE47		P0ABU9	P0ABV2
P0A817	P0CE47		P0A9U1	P0AFN6
P0A7V0	P0CE48		P0AFP9	P37624
P0A8J4	P0CE48		P0AFQ2	P37624
P0A817	P0CE48		P0AFU0	P33916
P0AAM3	P16431		P0AEK7	P32176
P0A6N1	P30750		P0AEL0	P32176
P0A6F5	P75957		P0ABL5	P33937
P0A991	P77395		P0AAL3	P0ABL5
P0AGB3	P28304		P0ABK9	P11349
P0A6N1	P33594		P0AG78	P75853
P16700	P37349		P0AEK7	P24183
P0A6X3	P37765		P33590	P33593
P0A847	P37765		P0AFL3	P45523
P0A968	P37765		P0A8J8	P0AEB2
P0A9K3	P37765		P06971	P0ABV2
P0AG24	P37765		P05704	P0A9C9
P06612	P52108		P0AG78	P63284
P33371	P52138		P0AEC3	P32176
P37765	P60422		P24183	P61889
P0CE47	P60723		P0A6F5	P0A9P0
P0CE48	P60723		P03004	P05833
P0ACF4	P36767		P03004	Q47523
P02942	P36979		P31223	P31224
P0ACP1	P36979		P09152	P11351
P0A9X9	P36995		P08839	P0A6A3
P0A9P6	P43329		P02932	P11457
P0A972	P43329		P09152	P28694
P0A9Y6	P43329		P07017	P07365
P37095	P68767		P07019	P10121
P10346	P37617		P02342	P03024
P37647	P38104		P30847	P69228
P02358	P37765		P0A910	P39099
P00957	P37765		P02931	P09883
P0A7T7	P37765		P25718	P39099
P0A776	P37765		P0C0V0	P25718
P0A7S9	P37765		P00646	P06129
P0A972	P37765		P02929	P06129
P0A7Y8	P37765		P06993	P0CE48
P0A9X9	P37765		P08839	P69783
P0AGK4	P37765		P0ABA0	P0ABB4
P21499	P37765		P0CE48	P37009
P37765	P43329		P11349	P11350
P37765	P60624		P0CE47	P39408
P37765	P68919		P0CE47	P23367
P10378	P45523		P0CE47	P15038
P45523	P77432		P0CE47	P61517
P0A8F8	P0ACF0		P0A6Y5	P0CE47
P0A8F8	P0ACF8		P04951	P0CE47
P0A8G0	P0A9Y6		P0A6Z6	P0CE47
P0A8I5	P0A9P6		P0ADX9	P0CE47
P0A7U3	P0A8J8		P0AG30	P0CE47
P0A8J8	P0AA10		P0CE47	P17888
P0A8J8	P60438		P0CE47	P63389
P0A8J8	P61175		P0CE47	P77756
P0A8L1	P0ACA3		P0CE47	P10441
P0ACJ8	P0DMC7		P0CE47	P23909
P0A7V0	P0A8N5		P0A8J4	P0CE47
P0A858	P0A8N5		P0A959	P0CE47
P0A8N3	P0A8N5		P0AFQ7	P0CE47
P0A8N5	P0ACA3		P0CE47	P22634
P0A6Y1	P0A8T7		P00956	P0CE47
P0A8V2	P0ABB4		P18335	P36659
P05637	P0A9B2		P18335	P29745
P05707	P77735		P0DMC7	P76576
P0A901	P0A9X9		P0AEE1	P0AEZ9
P0A940	P25526		P0ADB1	P0AEE1
P0A6Q3	P0A953		P0AEE1	P37194
P05055	P0A968		P0ADA5	P0AEE1
P0A7S9	P0A968		P0AEE1	P64596
P0A968	P0A972		P0A996	P37647
P0A968	P0A9Y6		P07003	P75825
P0DMC7	P63204		P0A9B2	P52125
P0A968	P75864		P0DMC7	P76243
P0A6X3	P0A972		P13035	P69908
P0A972	P0A9Y6		P28635	P69908
P0A972	P0AAI3		P0A6J5	P0ABB0
P0A972	P21499		P0A7E1	P0ABB0
P0A972	P75864		P0A7L0	P0ABB0
P0A9B2	P0C8J8		P0A7R1	P0ABB0
P0A9B2	P52126		P37194	P69908
P0A9D8	P10346		P69908	P75818
P37647	P46474		P0ABJ9	P0ADW3
P0A9H3	P0DMC9		P0ABB0	P25714
P0A9M2	P10346		P06996	P25714
P05055	P0A9P6		P12758	P25714
P0A776	P0A9P6		P02925	P25714
P0A7Y8	P0A9P6		P0A9Q7	P25714
P0A847	P0A9P6		P0ABB4	P25714
P0A972	P0A9P6		P03023	P25714
P0A9P6	P0A9Y6		P0A6F3	P0A6P9
P0A9P6	P0ABD5		P0A870	P0AEX9
P0A9P6	P0ABT2		P0A6Y8	P21889
P0A9P6	P0ADZ0		P0A8N5	P15639
P0A9P6	P0AG44		P15639	P27302
P0A9P6	P0AG55		P0A8N3	P61889
P0A9P6	P0AG67		P08839	P11989
P0A9P6	P0C018		P03004	P0ABT2
P0A9P6	P21499		P02932	P0A940
P0A9P6	P21513		P0A6V8	P69786
P0A9P6	P36659		P0DMC7	P0DMC9
P0A9P6	P37634		P09980	P0ACB0
P0A9P6	P60438		P76194	P77522
P0A9P6	P61175		P76194	P77689
P0A9P6	P75864		P0A6Y8	P0AGF2
P0A9Q1	P77454		P0A717	P0AGF2
P06612	P0ACF8		P10121	P60390
P06612	P21507		P13024	P76194
P0A8W8	P0A9S3		P0A7K2	P0AFI2
P0A9S3	P31434		P0A7G6	P0AAM7
P06616	P0CE47		P0A9B2	P0AFG0
P00452	P0A9X4		P0A9P6	P0AG63
P06996	P0A9X4		P0AE88	P0AG86
P09152	P0A9X4		P0A9F3	P33230
P0A9X4	P0AES4		P0A8N3	P76524
P0A9X4	P0C054		P28635	P30750
P0A6X3	P0A9X9		P0AAM1	P69739
P0A7Z4	P0A9X9		P0AGB3	P10121
P0A9P6	P0A9X9		P0A843	P69425
P0A9U1	P0A9X9		P0A843	P69423
P0A9X9	P0AA39		P06996	P76506
P0A9X9	P0ABD5		P05719	P0ACF4
P0A9X9	P0ACF4		P06616	P0CE48
P0A9X9	P75864		P0A8I5	P21507
P0A9Y6	P0AA39		P0AG24	P21507
P0A9Y6	P0AGK4		P09373	P21599
P0A9Y6	P25888		P00582	P06959
P0A9Y6	P33224		P06612	P06959
P0A9Y6	P75966		P06959	P14294
P0A9Q7	P46853		P06959	P24188
P0AAD4	P0ACA3		P06959	P27305
P09152	P0AAH0		P06959	P30871
P0AAH0	P0CE47		P06959	P31806
P0AAM7	P30131		P06959	P32177
P06993	P0C058		P06959	P36979
P06993	P0C054		P06959	P37024
P11880	P22188		P06959	P43329
P09832	P11880		P06959	P45465
P11880	P22564		P06959	P75829
P0ABB0	P10905		P06959	P75990
P0ABB4	P10905		P05055	P0A9Y6
P03018	P0ABH9		P09152	P0A6F5
P0ABH9	P0AGD7		P09152	P0A6N1
P0ABS8	P0ACF8		P09832	P21889
P0AFG0	P17952		P0A6N1	P11349
P17952	P39263		P0A6N1	P33916
P09373	P0ACA3		P0A717	P37765
P00490	P0ACF0		P00956	P0A8N5
P0ACF0	P0ACF8		P0A7L0	P0A9P6
P00490	P0ACF4		P0A7M2	P15043
P00582	P0ACF4		P0A7S9	P0A9Y6
P0ACF4	P0AFP4		P0A7V8	P37765
P0ACF4	P15977		P0A7W1	P0CE48
P0ACF4	P68739		P0A7W7	P0A9P6
P0ACF4	P75782		P10408	P33371
P00490	P0ACF8		P10408	P33594
P0A8T7	P0ACF8		P0A836	P0AFG6
P0A8V2	P0ACF8		P0A9A6	P0CE48
P0ACF8	P15977		P0A9P0	P0AFG8
P0ACF8	P39180		P0A6X3	P0A9P6
P0ACF8	P68739		P0A9P6	P0AG24
P0A6X7	P0ACI0		P0A9X4	P0CE48
P0ACF4	P0ACI0		P00452	P0AA25
P0ACF8	P0ACI0		P02931	P0AA25
P0ACG1	P0ACI0		P02925	P0AA25
P0A7S3	P0ACN4		P06996	P0AA25
P0A9Q1	P0AD03		P0A9B2	P0AA25
P0AA10	P0AD61		P0A870	P0AA25
P0AD61	P60624		P0A9X9	P0AA25
P0ADF6	P25553		P0A9L3	P0AA25
P0AD61	P0ADY7		P0AA16	P0AA25
P0A9P6	P0AE18		P0AA25	P0ABB4
P0AED5	P0AEL8		P0AA25	P0ABB0
P14900	P37127		P0AA25	P0AEK4
P14900	P45751		P0AA25	P0AEK2
P0AEJ2	P15082		P0AA25	P0ACF4
P0ADZ0	P15082		P0AA25	P0AGD7
P08622	P0AES4		P0AA25	P12758
P00961	P0AES4		P0AA25	P0DMC7
P0A7G6	P0AES4		P0AA25	P21599
P0A9A6	P0AES4		P0AA25	P32176
P0AES4	P0AF03		P0AAH0	P0CE48
P0AES4	P0AG30		P0AAH0	P0AES4
P0AES4	P0AGD7		P0AF26	P11349
P0AES4	P22333		P0A7V0	P0ABB4
P0AES4	P68187		P00582	P11880
P15288	P68767		P0ACF8	P0AGE0
P0AES6	P23836		P00452	P0A6N1
P0C054	P39177		P0A717	P0AD61
P0AF26	P19318		P0AEI1	P0CE48
P0A9P0	P0AFG3		P0AES4	P37349
P0A832	P0AFI2		P0A968	P0AG30
P0AFI2	P10408		P02358	P03018
P0A6X7	P0AFP4		P0AFI2	P0AGE0
P0ACF8	P0AFP4		P02359	P16528
P0AFP9	P15254		P0AGE0	P15043
P09152	P0A7G6		P0A9Y6	P0AGJ5
P08622	P09152		P02413	P15082
P09372	P69908		P02413	P28629
P0A6Q3	P0AGD7		P02932	P36979
P0A7J3	P0AGD7		P0C8J6	P0CE48
P0A7R9	P0AGD7		P0A7V0	P0CE47
P0A7V0	P0AGD7		P0A7W1	P0CE47
P0A7V8	P0AGD7		P0A817	P0CE47
P0A7W1	P0AGD7		P0A7V0	P0CE48
P0A817	P0AGD7		P0A8J4	P0CE48
P0A9Q7	P0AGD7		P0A817	P0CE48
P0AGD7	P0C0R7		P0A6N1	P30750
P0AGD7	P60723		P0A6F5	P75957
P0AGD7	P64517		P33371	P76069
P09551	P25526		P45523	P76440
P0A9P6	P0AGJ5		P0A991	P77395
P0A6G3	P39831		P18843	P77398
P0AGJ5	P37765		P0AGB3	P28304
P0AGJ5	P77499		P0A6N1	P33594
P0AGK8	P13024		P16700	P37349
P06996	P0C054		P0A6X3	P37765
P0A6P9	P0C054		P0A847	P37765
P0C054	P0C8J6		P0A9K3	P37765
P0C054	P22333		P0AG24	P37765
P0C054	P68187		P06612	P52108
P0C058	P22333		P33371	P52138
P0C058	P68187		P37765	P60422
P00582	P0DMC7		P0CE47	P60723
P0A6C5	P60785		P0CE48	P60723
P0A6C1	P33371		P0ACF4	P36767
P09152	P0A6G7		P02942	P36979
P0A6G7	P0AES4		P0ACP1	P36979
P09152	P0A6H5		P0A9P6	P43329
P0A6J8	P69503		P0A972	P43329
P0A6N1	P17952		P0A9Y6	P43329
P0A6P9	P33570		P10346	P37617
P0A6Q3	P0A9P6		P37647	P38104
P03018	P0A6R3		P02358	P37765
P0A6W5	P0A9Q7		P00957	P37765
P0A6W5	P0A9B2		P0A7T7	P37765
P0A6X3	P0A9Y6		P0A776	P37765
P0A6X7	P21499		P0A7S9	P37765
P0A6X7	P68739		P0A7Y8	P37765
P0A6Y1	P0AGK4		P0AGK4	P37765
P0A6Y1	P0ADZ0		P37631	P37765
P0A6Y1	P0ACF4		P37765	P60624
P0A6Y1	P0AFF6		P37765	P68919
P0A6Y1	P68739		P10378	P45523
P0A6Z1	P37095		P45523	P77432
P0A705	P21889		P0A8F8	P0ACF0
P0A717	P69931		P0A8F8	P0ACF8
P0A7A7	P37765		P0A8G0	P0A9Y6
P0A7A7	P21507		P0A8I5	P0A9P6
P0C8J6	P0CE47		P0A7U3	P0A8J8
P0A7B8	P0A9P6		P0A8J8	P0AA10
P0A7B8	P37765		P0A8J8	P60438
P0A7L0	P0AD61		P0A8J8	P61175
P0A7S9	P0AD61		P0A8L1	P0ACA3
P0A817	P75957		P0ACJ8	P0DMC7
P03018	P0A847		P0A7V0	P0A8N5
P0A870	P36938		P0A858	P0A8N5
P0A870	P31057		P0A6Y1	P0A8T7
P30750	P71237		P0A8V2	P0ABB4
P0A9W0	P30864		P05637	P0A9B2
P0A9P6	P62399		P05707	P77735
P31677	P37647		P0A901	P0A9X9
P64519	P76268		P0A6Q3	P0A953
P64557	Q46814		P05055	P0A968
P0A8J8	P69913		P0A7S9	P0A968
P0AG30	P69931		P0DMC7	P63204
P33018	P51025		P0A968	P75864
P0AD61	P75782		P0A6X3	P0A972
P28630	P75830		P0A972	P0AAI3
P37765	P75876		P0A972	P21499
P0A9P6	P76116		P0A972	P75864
P03004	P76193		P0A9B2	P0C8J8
P76440	P77539		P0A9B2	P52126
P0A9S3	P76491		P0A9D8	P10346
P0A9B2	P33570		P37647	P46474
P00452	P76558		P0A9H3	P0DMC9
P27302	P33570		P0A9M2	P10346
P0A9P0	P76594		P05055	P0A9P6
P0A7L0	P77499		P0A776	P0A9P6
P76491	P77539		P0A7Y8	P0A9P6
P39831	P77748		P0A847	P0A9P6
P0A9S3	P77808		P0A9P6	P0ABD5
P00582	P0ACF8		P0A9P6	P0ABT2
P00582	P76268		P0A9P6	P0ADZ0
P03004	P0ADZ0		P0A9P6	P0AG44
P03018	P0ACF8		P0A9P6	P0AG55
P00490	P03018		P0A9P6	P0AG67
P03018	P04825		P0A9P6	P0C018
P03018	P15723		P0A9P6	P21499
P03024	P21893		P0A9P6	P21513
P08622	P21507		P0A9P6	P36659
P0A7V3	P21507		P0A9P6	P37634
P21507	P61175		P0A9P6	P60438
P21507	P60624		P0A9P6	P61175
P21507	P60723		P0A9P6	P75864
P0ACP1	P21513		P0A9Q1	P77454
P0A988	P21599		P06612	P0ACF8
P0A705	P21599		P06612	P21507
P0A8M0	P21889		P0A8W8	P0A9S3
P06996	P24192		P0A9S3	P31434
P0ABH7	P25516		P06616	P0CE47
P25526	P36683		P00452	P0A9X4
P25526	P25553		P06996	P0A9X4
P07650	P25526		P09152	P0A9X4
P24186	P25553		P0A9X4	P0AES4
P0A940	P25553		P0A9X4	P0C054
P25553	P33195		P0A6X3	P0A9X9
P25553	P36683		P0A7Z4	P0A9X9
P0AD61	P60422		P0A9U1	P0A9X9
P0A9P6	P60723		P0A9X9	P0AA39
P0A9M0	Q46802		P0A9X9	P0ABD5
P20083	P52106		P0A9X9	P75864
P0ADZ0	P21507		P0A9Y6	P0AA39
P0A6N1	P21507		P0A9Y6	P0AGK4
P06959	P21893		P0A9Y6	P25888
P15034	P22188		P0A9Y6	P33224
P0A6N1	P24183		P0A9Q7	P46853
P0AAM3	P24192		P0AAD4	P0ACA3
P28630	P37095		P09152	P0AAH0
P06959	P26602		P0AAH0	P0CE47
P00452	P07004		P0AAM7	P30131
P69908	P69910		P06993	P0C058
P00582	P0ACF0		P06993	P0C054
P06959	P76086		P11880	P22188
P06959	P77302		P09832	P11880
P03004	P21889		P11880	P22564
P06959	P36995		P0ABB0	P10905
P0A972	P36995		P0ABB4	P10905
P06959	P37326		P03018	P0ABH9
P0A7R1	P37765		P0ABH9	P0AGD7
P06959	P45527		P0ABS8	P0ACF8
P06959	P14081		P0AFG0	P17952
P0A8H8	P0AES4		P17952	P39263
P0A7J7	P0A8J8		P09373	P0ACA3
P0A6P9	P0A8J8		P00490	P0ACF0
P06959	P15043		P00490	P0ACF4
P0A9K3	P0A9P6		P00582	P0ACF4
P0A7S9	P0A9P6		P0ACF4	P0AFP4
P0A7T7	P0A9P6		P0ACF4	P15977
P0A9P6	P0AA10		P0ACF4	P68739
P0A9P6	P0ADZ4		P0ACF4	P75782
P0A9P6	P37765		P00490	P0ACF8
P0A9P6	P30871		P0A8T7	P0ACF8
P0A9P6	P60624		P0A8V2	P0ACF8
P0A9P6	P60422		P0ACF8	P15977
P06612	P75830		P0ACF8	P39180
P06612	P37647		P0ACF8	P68739
P0A9Y6	P0ABD5		P0A6X7	P0ACI0
P0A9Y6	P75864		P0ACF4	P0ACI0
P0A9P6	P0AA39		P0ACF8	P0ACI0
P0AA39	P21507		P0ACG1	P0ACI0
P0AA39	P37765		P0A7S3	P0ACN4
P0AAB6	P0AEP3		P0A9Q1	P0AD03
P0A6A8	P0AAI5		P08142	P27300
P0AAM7	P0ACD8		P0AA10	P0AD61
P0AAM7	P24193		P0AD61	P60624
P06959	P16528		P0AD61	P0ADY7
P0AAS7	P37765		P0A9P6	P0AE18
P17952	P31120		P03004	P08401
P31473	P52095		P14900	P37127
P0ACF0	P15977		P14900	P45751
P06959	P08394		P08839	P15038
P0ACF8	P0AE60		P0AEJ2	P15082
P04951	P37095		P0ADZ0	P15082
P06959	P09030		P08622	P0AES4
P02359	P33594		P00961	P0AES4
P0A6A8	P0AEK2		P0A7G6	P0AES4
P0A6N1	Q46802		P0A9A6	P0AES4
P0A6Q6	P0AGD7		P0AES4	P0AF03
P0A776	P21507		P0AES4	P0AG30
P0A7Y4	P15043		P0AES4	P22333
P0A890	P0A9B2		P0AES4	P68187
P0A978	P36995		P15288	P68767
P0A7V3	P37765		P0AES6	P23836
P0AES6	P30750		P0C054	P39177
P0A7U7	P37765		P0AF26	P19318
P0ADK8	P37765		P0A9P0	P0AFG3
P0AG67	P37765		P0A832	P0AFI2
P0AG55	P37765		P0AFI2	P10408
P37765	P68679		P0A6X7	P0AFP4
P0A8N5	P32177		P0ACF8	P0AFP4
P17952	P60716		P0AFP9	P15254
P0A8F8	P0ACF4		P09152	P0A7G6
P0A8G0	P0AFG6		P09372	P69908
P0A7L0	P0A8J8		P0A6Q3	P0AGD7
P0A8L7	P60785		P0A7J3	P0AGD7
P0A8G6	P0A8N5		P0A7R9	P0AGD7
P0A968	P68679		P0A7V0	P0AGD7
P0A968	P0AA39		P0A7V8	P0AGD7
P0A968	P0A9P6		P0A7W1	P0AGD7
P0A968	P0AGJ5		P0A817	P0AGD7
P0A968	P21499		P0AGD7	P0C0R7
P05055	P0A972		P0AGD7	P60723
P03018	P0A9K3		P0AGD7	P64517
P0A7R9	P0A9P6		P0A9P6	P0AGJ5
P0A9P6	P21507		P0A6G3	P39831
P0A9X4	P0ABB4		P0AGJ5	P37765
P0A9Y6	P21499		P0AGJ5	P77499
P0A9Y6	P37765		P0AGK8	P13024
P0A7B1	P0AAF6		P0A6P9	P0C054
P0AAM3	P77329		P0C054	P0C8J6
P0A8J8	P0AAS7		P0C054	P22333
P0A9P6	P0AAS7		P0C054	P68187
P0AAS7	P21507		P0C058	P22333
P0A6X7	P0ACF4		P0C058	P68187
P0ACF4	P0ACF8		P00582	P0DMC7
P0ADK8	P75966		P0A6C5	P60785
P0A9B2	P0ADQ2		P0A6C1	P33371
P0ADQ2	P69910		P09152	P0A6G7
P02359	P03004		P0A6G7	P0AES4
P0A817	P0AES4		P09152	P0A6H5
P0A7L0	P21507		P0A6J8	P69503
P0A9B2	P0AF67		P0A6N1	P17952
P0AF67	P69910		P0A6P9	P33570
P21645	P37765		P0A6Q3	P0A9P6
P09372	P69910		P03018	P0A6R3
P0A9M0	P0AGD7		P0A6W5	P0A9Q7
P0ACF0	P0AGJ5		P0A6W5	P0A9B2
P0AAH0	P0C054		P0A6X3	P0A9Y6
P0A9A6	P0C054		P0A6X7	P21499
P08622	P0C054		P0A6X7	P68739
P0ABB4	P0C054		P0A6Y1	P0AGK4
P0A9X4	P0C058		P0A6Y1	P0ADZ0
P0C054	P37188		P0A6Y1	P0AFF6
P0AAH0	P0C058		P0A6Y1	P68739
P0C058	P0C8J6		P0A6Z1	P37095
P0A7A9	P32705		P0A705	P21889
P0A7Z4	P0A9Y6		P0A717	P69931
P0A832	P0AES4		P0A7A7	P37765
P15043	P28905		P0A7A7	P21507
P33025	P60785		P0C8J6	P0CE47
P60785	P75830		P0A7B8	P0A9P6
P03018	P30750		P0A7B8	P37765
P03018	P43671		P0A7L0	P0AD61
P03018	Q46812		P0A7S9	P0AD61
P17952	P37669		P0A817	P75957
P17952	P76175		P03018	P0A847
P15082	P76064		P0A870	P36938
P21507	P60422		P0A870	P31057
P28629	P77187		P05791	P30750
P15043	P28632		P23842	P30750
P30750	P37640		P30750	P71237
P30750	Q57083		P0A9W0	P30864
P24230	P33371		P0A9P6	P62399
P32053	P33371		P31677	P37647
P21507	P21507		P64519	P76268
P09152	P0AF03		P64557	Q46814
P0AE06	P24177		P0A8J8	P69913
P0A988	P0AG11		P0AG30	P69931
P02925	P0AGI1		P0AD61	P75782
P0A9L3	NoData		P28630	P75830
P77806	NoData		P37765	P75876
NoData	P30750		P0A9P6	P76116
P02930	P0ABV2		P03004	P76193
P02930	P60752		P10378	P33371
P02930	P23837		P76440	P77539
P31224	P77747		P0A9S3	P76491
P0ADE4	P0C0V0		P00452	P76558
P02943	P69786		P0A9P0	P76594
P0A930	P0AE06		P0A7L0	P77499
P0AA91	P23843		P76491	P77539
P0A9L3	P39321		P39831	P77748
P37666	P39321		P0A9S3	P77808
P21599	P39321		P00579	P37095
P09980	P39321		P00582	P0ACF8
P0A8J8	P39321		P00582	P76268
P0ACA3	P39321		P03004	P0ADZ0
P39321	P69428		P03018	P04825
P05704	P64426		P03018	P15723
P39321	P45523		P03024	P21893
P0C0V0	P39321		P0A7V3	P21507
P38134	P75882		P21507	P61175
P25516	P28304		P21507	P60624
P28304	P39451		P21507	P60723
P00509	P37095		P0ACP1	P21513
P0AAI9	P28304		P0A988	P21599
P07913	P0AAI9		P0A705	P21599
P0AAI9	P33570		P21645	Q46925
P0A786	P25526		P0A8M0	P21889
P00350	P0A9X9		P22939	P76555
P0A9X9	P69222		P06996	P24192
P10441	P24173		P0ABH7	P25516
P10441	P37692		P0AD61	P60422
P28304	P38489		P0A9P6	P60723
P0A6T1	P0AC38		P0A9M0	Q46802
P0A786	P0A7D7		P20083	P52106
P0AA04	P0AD61		P0ADZ0	P21507
P05020	P28304		P0A6N1	P21507
P0A786	P0A7E1		P06959	P21893
P0A786	P0A8R0		P15034	P22188
P0AGE9	P25526		P0A6N1	P24183
P0A867	P37095		P0AAM3	P24192
P0A9C5	P33570		P28630	P37095
P0A786	P77395		P06959	P26602
P22333	P26459		P00452	P07004
P00957	P26459		P00490	P06959
P0A998	P26459		P00582	P0ACF0
P26459	P69910		P06959	P76086
P13029	P26459		P06959	P77302
P0A817	P26459		P02359	P03018
P0AB89	P26459		P03018	P10408
P0A7G6	P26459		P06959	P37326
P0AA25	P26459		P0A7R1	P37765
P26459	P32132		P06959	P45527
P0A887	P26459		P46118	P76168
P10907	P26459		P11880	P22523
P0AA16	P60932		P06959	P14081
P0A9P6	P30847		P0A8H8	P0AES4
P0A6L4	P30847		P0A7J7	P0A8J8
P0AA16	P30847		P0A6P9	P0A8J8
P08839	P30847		P0A9K3	P0A9P6
P0AES4	P28246		P0A7S9	P0A9P6
P0AD99	P0AGD7		P0A7T7	P0A9P6
P08839	P0AD99		P0A9P6	P0AA10
P0A6H8	P0AGD7		P0A9P6	P0ADZ4
P0A972	Q59385		P0A9P6	P30871
P0ABP8	Q59385		P0A9P6	P60624
P0AEP3	Q59385		P0A9P6	P60422
P19318	Q59385		P06612	P75830
P07003	Q59385		P06612	P37647
P08839	Q59385		P0A9Y6	P0ABD5
P0AFG6	Q59385		P0A9Y6	P75864
P0ABI4	P0ABP8		P0A9P6	P0AA39
P00957	P0ABJ9		P0AA39	P21507
P0A9P6	P0ABJ9		P0AA39	P37765
P0A7Z4	P0ABJ9		P0A6A8	P0AAI5
P0A9P6	P0ABK2		P0AAM7	P0ACD8
P0AA16	P0ABK2		P0AAM7	P24193
P03018	P0ABK2		P0AAS7	P37765
P22333	P23886		P0ACF0	P15977
P23886	P77434		P06959	P08394
P00957	P23886		P0ACF8	P0AE60
P00963	P23886		P06959	P09030
P0A9W3	P23886		P02359	P33371
P23886	P52612		P02359	P33594
P0A6M8	P23886		P0A6A8	P0AEK2
P0A6U8	P23886		P03004	P0A6N1
P0ACC7	P23886		P0A6N1	Q46802
P0AES6	P23886		P0A6Q6	P0AGD7
P23886	P25746		P0A776	P21507
P0A817	P23886		P0A7Y4	P15043
P00582	P23886		P0A890	P0A9B2
P0A894	P23886		P36979	P37765
P0A7G6	P23886		P0A7V3	P37765
P0A8V2	P23886		P0AES6	P30750
P0A8T7	P23886		P0A7U7	P37765
P0A8L1	P23886		P0ADK8	P37765
P0AGL2	P23886		P0AG67	P37765
P0AA25	P23886		P0AG55	P37765
P0CE47	P23886		P37765	P68679
P0A887	P23886		P0A8N5	P32177
P12758	P23886		P17952	P60716
P0A8F0	P23886		P0A8F8	P0ACF4
P03018	P23886		P0A8G0	P0AFG6
P22333	P29018		P0A7L0	P0A8J8
P00957	P29018		P0A8L7	P60785
P0A6M8	P29018		P0A8G6	P0A8N5
P13035	P29018		P0A968	P68679
P0AES6	P29018		P0A968	P0AA39
P0A817	P29018		P0A968	P0AGJ5
P0A7G6	P29018		P0A968	P21499
P0A8V2	P29018		P05055	P0A972
P0A8T7	P29018		P03018	P0A9K3
P0A8F0	P29018		P0A7R9	P0A9P6
P0ABJ1	P0AES4		P0A9X4	P0ABB4
P03004	P0ABI8		P0A9Y6	P21499
P0ABI8	P0AES4		P0AAM3	P77329
P0ABJ3	P0AES4		P0A8J8	P0AAS7
P0AFR2	P21889		P0A9P6	P0AAS7
P0A9L3	P0AFR2		P0AAS7	P21507
P0A9B2	P0AFR2		P0ADK8	P75966
P0AC62	P0AFR2		P0A9B2	P0ADQ2
P0AFR2	P60785		P0ADQ2	P69910
P0AFR2	P37765		P02359	P03004
P0AFR2	P21507		P03004	P08622
P0AFR2	P39831		P0A817	P0AES4
P69910	P77463		P0A7L0	P21507
P03018	P0AEF8		P0A9B2	P0AF67
P03004	P0AEG1		P0AF67	P69910
P0A8N5	P0AEJ0		P21645	P37765
P0AA16	P24077		P09372	P69910
P0AFG6	P24077		P0A9M0	P0AGD7
P03018	P24077		P0ACF0	P0AGJ5
P0AEJ4	P13035		P0AAH0	P0C054
P0A6H5	P0AEJ4		P0A9A6	P0C054
P0A9K7	P0AEJ4		P08622	P0C054
P03018	P0ABU7		P0A9X4	P0C058
P0ABV2	P0AC47		P0C054	P37188
P0ABV2	P0AF93		P0AAH0	P0C058
P0A9K9	P0ABV2		P0C058	P0C8J6
P0AA25	P0ABV2		P0A7A9	P32705
P15047	P23877		P0A7Z4	P0A9Y6
P0ADI4	P23877		P0A832	P0AES4
P00579	P23877		P33025	P60785
P0A9P6	P33135		P02413	P03004
P0AGD7	P33135		P03018	P43671
P0AA16	P33135		P03018	Q46812
P0AE52	P20966		P11880	P76339
P0ACD4	P20966		P08373	P17952
P0AD68	P21889		P17952	P37669
P0A9Y6	P0AD68		P17952	P76175
P0A972	P0AD68		P15082	P76064
P0A9P6	P0AD68		P02358	P16528
P0A9B2	P0AD68		P21507	P60422
P08839	P0AD68		P28629	P77187
P0AD61	P0AD68		P37774	P39346
P0AD68	P32132		P30750	P37640
P0A9P6	P46889		P05042	P33371
P0A9B2	P46889		P24230	P33371
P0ABG4	P0AGD7		P32053	P33371
P0A9B2	P0ABG4		P0AE06	P24177
P0A8N5	P0AC30		P31068	P52612
P0A8J8	P0AC30		P0A6Z1	P0AAC8
P0AC30	P37692		P09152	P0AF03
P0A6X3	P10121		P0AFB1	P0C058
P0A6H5	P10121		P0AFI2	P0AFY8
P0A8V2	P10121		P02925	P0AGI1
P0A8T7	P10121		P0A988	P0AG11
P10121	P12758
P0ACG1	P63235
[truncated: 2,378 more rows]
